# Supplementary material for: Diaqua­{6,6′-dimeth­oxy-2,2′-[ethane-1,2-diylbis(nitrilo­methyl­idyne)]diphenolato-κ2 O,N,N′,O′}manganese(III) perchlorate 18-crown-6 hemisolvate monohydrate
Source: Acta Crystallogr Sect E Struct Rep Online. 2009 Jan 8;65(Pt 2):m153. doi: 10.1107/S1600536808044176 (PMC2968196; doi:10.1107/S1600536808044176)
Supplement: Supplementary file 1 [file e-65-0m153-sup1.cif]

##############################################################################
###                                                                        ###
###        Electronic paper (Acta Crystallographica Section E)             ###
###                                                                        ###
##############################################################################
#                                                                            #
# This CIF contains the data in a paper accepted for publication in Acta     #
# Crystallographica Section E. It conforms to the requirements of Notes      #
# for Authors for Section E, and has been peer reviewed under the auspices   #
# of the IUCr Commission on Journals.                                        #
#                                                                            #
# Full details of the Crystallographic Information File format               #
# are given in the paper "The Crystallographic Information File (CIF):       #
# a New Standard Archive File for Crystallography" by S. R. Hall, F. H.      #
# Allen and I. D. Brown [Acta Cryst. (1991), A47, 655-685].                  #
#                                                                            #
# The current version of the core CIF dictionary is obtainable from          #
# ftp://ftp.iucr.org/pub/cif_core.dic. The current version number is 2.4.    #
#                                                                            #
# Software is freely available for graphical display of the structure(s) in  #
# this CIF.  For information consult the CIF home page http://www.iucr.org/  #
# cif/home.html                                                              #
#                                                                            #
# This file may be used for bona fide research purposes within the           #
# scientific community so long as proper attribution is given to the journal # 
# article from which it was obtained.                                        #
#                                                                            #
##############################################################################
                                             
data_I
_audit_creation_method     SHELXL-97
_chemical_name_systematic
;
Diaqua{6,6'-dimethoxy-2,2'-[ethane-1,2-diylbis(nitrilomethylidyne)]diphenolato-
\k^2^<i>O</i>,<i>N</i>,<i>N</i>',<i>O</i>'}manganese(III) perchlorate
18-crown-6 hemisolvate monohydrate
;
_chemical_name_common     ?
_chemical_formula_moiety
                            'C18 H22 Mn N2 O6 +, Cl O4 -, 0.5(C12 H24 O6), H2 O'
_chemical_formula_sum     'C24 H36 Cl Mn N2 O14'
_chemical_formula_iupac
                       '[Mn (C18 H18 N2 O4) (H2 O)2] Cl O4, 0.5C12 H24 O6, H2 O'
_chemical_formula_weight     666.94
_chemical_melting_point     ?
_symmetry_cell_setting     Monoclinic
_symmetry_space_group_name_H-M     'P 21/n'
_symmetry_space_group_name_Hall     '-P 2yn'
loop_
    _symmetry_equiv_pos_as_xyz
    'x, y, z'
    '-x+1/2, y+1/2, -z+1/2'
    '-x, -y, -z'
    'x-1/2, -y-1/2, z-1/2'
_cell_length_a     11.7287(12)
_cell_length_b     15.5814(16)
_cell_length_c     16.8158(16)
_cell_angle_alpha     90.00
_cell_angle_beta     105.529(2)
_cell_angle_gamma     90.00
_cell_volume     2960.9(5)
_cell_formula_units_Z     4
_cell_measurement_reflns_used     5198
_cell_measurement_theta_min     1.81
_cell_measurement_theta_max     25.01
_cell_measurement_temperature     272(3)
_exptl_crystal_description     block
_exptl_crystal_colour     brown
_exptl_crystal_size_max     0.40
_exptl_crystal_size_mid     0.35
_exptl_crystal_size_min     0.25
_exptl_crystal_density_diffrn     1.496
_exptl_crystal_density_meas     ?
_exptl_crystal_density_method     'not measured'
_exptl_crystal_F_000     1392
_exptl_absorpt_coefficient_mu     0.607
_exptl_absorpt_correction_type     multi-scan
_exptl_absorpt_process_details     '(SADABS; Bruker, 2000)'
_exptl_absorpt_correction_T_min     0.781
_exptl_absorpt_correction_T_max     0.857
_exptl_special_details
;
;
_diffrn_ambient_temperature     272(3)
_diffrn_radiation_type     MoK\a
_diffrn_radiation_wavelength     0.71073
_diffrn_radiation_source     'fine-focus sealed tube'
_diffrn_radiation_monochromator     graphite
_diffrn_measurement_device_type     'Bruker SMART 1K CCD area-detector'
_diffrn_measurement_method     '\f and \w'
_diffrn_detector_area_resol_mean     ?
_diffrn_reflns_number     14526
_diffrn_reflns_av_R_equivalents     0.0335
_diffrn_reflns_av_sigmaI/netI     0.0403
_diffrn_reflns_theta_min     1.81
_diffrn_reflns_theta_max     25.01
_diffrn_reflns_theta_full     25.01
_diffrn_measured_fraction_theta_max     0.998
_diffrn_measured_fraction_theta_full     0.998
_diffrn_reflns_limit_h_min     -13
_diffrn_reflns_limit_h_max     13
_diffrn_reflns_limit_k_min     -18
_diffrn_reflns_limit_k_max     18
_diffrn_reflns_limit_l_min     -16
_diffrn_reflns_limit_l_max     20
_diffrn_standards_number     ?
_diffrn_standards_interval_count     ?
_diffrn_standards_interval_time     ?
_diffrn_standards_decay_%     ?
_refine_special_details
;
Refinement of <i>F</i>^2^ against ALL reflections. The weighted <i>R</i>-factor
<i>wR</i> and goodness of fit <i>S</i> are based on <i>F</i>^2^, conventional
<i>R</i>-factors <i>R</i> are based on <i>F</i>, with <i>F</i> set to zero for
negative <i>F</i>^2^. The threshold expression of <i>F</i>^2^ >
\s(<i>F</i>^2^) is used only for calculating <i>R</i>-factors(gt) <i>etc</i>.
and is not relevant to the choice of reflections for refinement.
<i>R</i>-factors based on <i>F</i>^2^ are statistically about twice as large
as those based on <i>F</i>, and <i>R</i>- factors based on ALL data will be
even larger.
;
_reflns_number_total     5198
_reflns_number_gt     3798
_reflns_threshold_expression     I>2\s(I)
_refine_ls_structure_factor_coef     Fsqd
_refine_ls_matrix_type     full
_refine_ls_R_factor_all     0.0999
_refine_ls_R_factor_gt     0.0766
_refine_ls_wR_factor_gt     0.2165
_refine_ls_wR_factor_ref     0.2390
_refine_ls_goodness_of_fit_ref     1.163
_refine_ls_restrained_S_all     2.742
_refine_ls_number_reflns     5198
_refine_ls_number_parameters     382
_refine_ls_number_restraints     1
_refine_ls_hydrogen_treatment     constr
_refine_ls_weighting_scheme     calc
_refine_ls_weighting_details
          'calc w=1/[\s^2^(Fo^2^)+(0.1233P)^2^+3.531P] where P=(Fo^2^+2Fc^2^)/3'
_atom_sites_solution_hydrogens     geom
_atom_sites_solution_primary     direct
_atom_sites_solution_secondary     difmap
_refine_ls_shift/su_max     0.039
_refine_ls_shift/su_mean     0.003
_refine_diff_density_max     1.707
_refine_diff_density_min     -0.988
_refine_ls_extinction_method     none
_refine_ls_extinction_coef     ?
loop_
    _atom_type_symbol
    _atom_type_description
    _atom_type_scat_dispersion_real
    _atom_type_scat_dispersion_imag
    _atom_type_scat_source
    'C' 'C' 0.0033 0.0016
                         'International Tables Vol C Tables 4.2.6.8 and 6.1.1.4'
    'H' 'H' 0.0000 0.0000
                         'International Tables Vol C Tables 4.2.6.8 and 6.1.1.4'
    'N' 'N' 0.0061 0.0033
                         'International Tables Vol C Tables 4.2.6.8 and 6.1.1.4'
    'O' 'O' 0.0106 0.0060
                         'International Tables Vol C Tables 4.2.6.8 and 6.1.1.4'
    'Cl' 'Cl' 0.1484 0.1585
                         'International Tables Vol C Tables 4.2.6.8 and 6.1.1.4'
    'Mn' 'Mn' 0.3368 0.7283
                         'International Tables Vol C Tables 4.2.6.8 and 6.1.1.4'
_computing_data_collection     'SMART (Bruker, 2000)'
_computing_cell_refinement     'SAINT (Bruker, 2000)'
_computing_data_reduction     'SAINT (Bruker, 2000)'
_computing_structure_solution     'SHELXTL (Sheldrick, 2008)'
_computing_structure_refinement     'SHELXTL (Sheldrick, 2008)'
_computing_molecular_graphics     'SHELXTL (Sheldrick, 2008)'
_computing_publication_material     'SHELXTL (Sheldrick, 2008)'
loop_
    _atom_site_type_symbol
    _atom_site_label
    _atom_site_fract_x
    _atom_site_fract_y
    _atom_site_fract_z
    _atom_site_U_iso_or_equiv
    _atom_site_adp_type
    _atom_site_calc_flag
    _atom_site_refinement_flags
    _atom_site_occupancy
    _atom_site_disorder_assembly
    _atom_site_disorder_group
    Mn Mn1 0.8434(2) 0.55184(14) 0.55021(12) 0.0362(9) Uani d . 1 . .
    Cl Cl1 0.7718(11) 0.9782(5) 0.5697(5) 0.121(3) Uani d . 1 . .
    O O1 0.8797(10) 0.4346(6) 0.5501(6) 0.041(2) Uani d . 1 . .
    O O2 0.8398(9) 0.5661(6) 0.4388(6) 0.040(2) Uani d . 1 . .
    O O3 1.0384(9) 0.5863(7) 0.5967(6) 0.044(3) Uani d . 1 . .
    H H1O3 1.0942 0.5502 0.6017 0.053 Uiso d R 1 . .
    H H2O3 1.0556 0.6301 0.5721 0.053 Uiso d R 1 . .
    O O4 0.6460(10) 0.5261(9) 0.5206(8) 0.061(3) Uani d D 1 . .
    H H204 0.6098 0.5451 0.4755 0.073 Uiso d RD 1 . .
    H H104 0.6525 0.4730 0.5233 0.073 Uiso d RD 1 . .
    O O5 0.9243(10) 0.2794(7) 0.5141(7) 0.050(3) Uani d . 1 . .
    O O6 0.8251(11) 0.5434(7) 0.2837(6) 0.053(3) Uani d . 1 . .
    O O7 0.767(3) 1.0480(16) 0.616(2) 0.194(13) Uani d U 1 . .
    O O8 0.747(4) 0.978(3) 0.4889(16) 0.235(17) Uani d U 1 . .
    O O9 0.900(5) 0.962(4) 0.588(3) 0.29(2) Uani d U 1 . .
    O O10 0.723(4) 0.9145(17) 0.598(2) 0.225(16) Uani d U 1 . .
    O O11 0.996(4) 0.582(3) 0.901(3) 0.28(2) Uani d . 1 . .
    H H1O1 0.9215 0.5744 0.8843 0.339 Uiso d R 1 . .
    H H2O1 1.0292 0.5338 0.9001 0.339 Uiso d R 1 . .
    O O12 0.4518(12) 0.6187(9) 0.6164(8) 0.070(4) Uani d . 1 . .
    O O13 0.4881(17) 0.4407(11) 0.6454(10) 0.094(5) Uani d . 1 . .
    O O14 0.501(4) 0.667(3) 0.468(3) 0.081(5) Uani d PDU 0.30(2) . 1
    O O14' 0.5994(19) 0.3432(15) 0.5508(14) 0.081(5) Uani d P 0.70(2) . 2
    N N1 0.8421(13) 0.5487(8) 0.6673(8) 0.046(3) Uani d . 1 . .
    N N2 0.8077(13) 0.6740(8) 0.5613(8) 0.048(3) Uani d . 1 . .
    C C1 0.8610(15) 0.4826(11) 0.7146(10) 0.049(4) Uani d . 1 . .
    H H1 0.8574 0.4901 0.7687 0.059 Uiso calc R 1 . .
    C C2 0.8873(14) 0.3984(10) 0.6905(9) 0.043(4) Uani d . 1 . .
    C C3 0.8943(12) 0.3779(9) 0.6106(9) 0.038(3) Uani d . 1 . .
    C C4 0.9174(13) 0.2922(10) 0.5928(9) 0.042(4) Uani d . 1 . .
    C C5 0.9298(16) 0.2298(11) 0.6522(11) 0.054(4) Uani d . 1 . .
    H H5 0.9434 0.1733 0.6392 0.065 Uiso calc R 1 . .
    C C6 0.9224(17) 0.2496(12) 0.7313(12) 0.061(5) Uani d . 1 . .
    H H6 0.9314 0.2066 0.7709 0.074 Uiso calc R 1 . .
    C C7 0.9019(16) 0.3324(12) 0.7510(11) 0.055(4) Uani d . 1 . .
    H H7 0.8974 0.3455 0.8040 0.066 Uiso calc R 1 . .
    C C8 0.940(2) 0.1927(11) 0.4890(12) 0.067(5) Uani d . 1 . .
    H H8A 1.0114 0.1694 0.5239 0.100 Uiso calc R 1 . .
    H H8B 0.9438 0.1926 0.4328 0.100 Uiso calc R 1 . .
    H H8C 0.8737 0.1584 0.4937 0.100 Uiso calc R 1 . .
    C C9 0.7780(16) 0.7286(10) 0.5019(10) 0.049(4) Uani d . 1 . .
    H H9 0.7603 0.7839 0.5156 0.059 Uiso calc R 1 . .
    C C10 0.7695(15) 0.7122(10) 0.4161(10) 0.046(4) Uani d . 1 . .
    C C11 0.7284(17) 0.7785(11) 0.3594(11) 0.057(5) Uani d . 1 . .
    H H11 0.7083 0.8312 0.3778 0.068 Uiso calc R 1 . .
    C C12 0.7179(18) 0.7665(12) 0.2782(12) 0.065(5) Uani d . 1 . .
    H H12 0.6893 0.8105 0.2409 0.077 Uiso calc R 1 . .
    C C13 0.7498(16) 0.6887(12) 0.2505(10) 0.056(5) Uani d . 1 . .
    H H13 0.7435 0.6814 0.1946 0.067 Uiso calc R 1 . .
    C C14 0.7909(14) 0.6217(10) 0.3045(9) 0.044(4) Uani d . 1 . .
    C C15 0.8008(13) 0.6326(9) 0.3896(9) 0.037(3) Uani d . 1 . .
    C C16 0.815(2) 0.5265(14) 0.1996(11) 0.075(6) Uani d . 1 . .
    H H16A 0.7329 0.5305 0.1690 0.112 Uiso calc R 1 . .
    H H16B 0.8434 0.4699 0.1938 0.112 Uiso calc R 1 . .
    H H16C 0.8601 0.5678 0.1787 0.112 Uiso calc R 1 . .
    C C17 0.810(3) 0.6315(14) 0.6966(13) 0.090(7) Uani d U 1 . .
    H H17A 0.7287 0.6284 0.7004 0.108 Uiso calc R 1 . .
    H H17B 0.8603 0.6422 0.7516 0.108 Uiso calc R 1 . .
    C C18 0.820(3) 0.6989(15) 0.6465(13) 0.096(8) Uani d U 1 . .
    H H18A 0.8960 0.7260 0.6683 0.115 Uiso calc R 1 . .
    H H18B 0.7591 0.7410 0.6477 0.115 Uiso calc R 1 . .
    C C19 0.424(3) 0.726(2) 0.516(2) 0.117(8) Uani d U 1 . .
    H H19A 0.4749 0.7722 0.5444 0.140 Uiso calc R 1 . 1
    H H19B 0.3598 0.7528 0.4747 0.140 Uiso calc R 1 . 1
    C C20 0.375(3) 0.6846(18) 0.5747(17) 0.101(7) Uani d U 1 . .
    H H20A 0.2984 0.6600 0.5466 0.121 Uiso calc R 1 . .
    H H20B 0.3621 0.7262 0.6145 0.121 Uiso calc R 1 . .
    C C21 0.402(2) 0.5692(18) 0.6685(16) 0.089(7) Uani d U 1 . .
    H H21A 0.3270 0.5452 0.6368 0.107 Uiso calc R 1 . .
    H H21B 0.3860 0.6055 0.7113 0.107 Uiso calc R 1 . .
    C C22 0.481(2) 0.5008(17) 0.7058(14) 0.087(7) Uani d . 1 . .
    H H22A 0.5585 0.5240 0.7315 0.105 Uiso calc R 1 . .
    H H22B 0.4516 0.4731 0.7482 0.105 Uiso calc R 1 . .
    C C23 0.5581(16) 0.3749(14) 0.6760(12) 0.083(7) Uani d . 1 . .
    H H23A 0.5261 0.3457 0.7162 0.100 Uiso calc R 1 . .
    H H23B 0.6354 0.3970 0.7050 0.100 Uiso calc R 1 . .
    C C24 0.5727(16) 0.3147(14) 0.6174(12) 0.104(9) Uani d R 1 . .
    H H24A 0.5004 0.2814 0.5993 0.124 Uiso d RD 1 . .
    H H24B 0.6356 0.2754 0.6441 0.124 Uiso d R 1 . .
loop_
    _atom_site_aniso_label
    _atom_site_aniso_U_11
    _atom_site_aniso_U_22
    _atom_site_aniso_U_33
    _atom_site_aniso_U_12
    _atom_site_aniso_U_13
    _atom_site_aniso_U_23
    Mn1 0.0466(15) 0.0324(13) 0.0297(13) 0.0031(9) 0.0103(10) 0.0027(9)
    Cl1 0.209(10) 0.083(5) 0.078(5) -0.017(5) 0.051(5) 0.001(4)
    O1 0.055(6) 0.036(5) 0.034(5) 0.002(5) 0.013(5) 0.007(4)
    O2 0.053(6) 0.037(5) 0.029(5) 0.006(5) 0.008(4) 0.005(4)
    O3 0.047(6) 0.042(6) 0.043(6) 0.001(5) 0.011(5) 0.001(5)
    O4 0.047(7) 0.075(8) 0.058(8) -0.004(6) 0.009(6) 0.006(6)
    O5 0.066(7) 0.033(6) 0.049(7) 0.001(5) 0.015(5) 0.002(5)
    O6 0.075(8) 0.050(7) 0.033(6) -0.005(6) 0.014(5) 0.001(5)
    O7 0.27(4) 0.104(18) 0.22(3) -0.020(19) 0.08(3) -0.052(18)
    O8 0.33(5) 0.28(4) 0.079(16) -0.09(3) 0.03(2) 0.03(2)
    O9 0.28(4) 0.36(5) 0.23(4) 0.08(4) 0.08(4) -0.07(3)
    O10 0.43(5) 0.095(16) 0.22(3) -0.03(2) 0.20(3) -0.001(18)
    O11 0.27(5) 0.25(5) 0.30(5) -0.01(4) 0.04(4) 0.01(4)
    O12 0.068(9) 0.077(9) 0.060(8) 0.004(7) 0.008(7) -0.020(7)
    O13 0.121(14) 0.089(12) 0.064(10) 0.015(10) 0.010(9) -0.001(8)
    O14 0.063(10) 0.088(12) 0.091(12) -0.001(10) 0.021(10) -0.005(10)
    O14' 0.063(10) 0.088(12) 0.091(12) -0.001(10) 0.021(10) -0.005(10)
    N1 0.065(9) 0.043(7) 0.032(7) 0.005(6) 0.017(6) 0.001(6)
    N2 0.069(9) 0.036(7) 0.040(7) 0.010(6) 0.017(6) 0.001(6)
    C1 0.059(10) 0.056(10) 0.036(8) 0.002(8) 0.018(7) 0.006(8)
    C2 0.044(9) 0.044(9) 0.040(8) 0.002(7) 0.010(7) 0.011(7)
    C3 0.031(7) 0.040(8) 0.041(8) -0.003(6) 0.005(6) 0.007(6)
    C4 0.040(8) 0.040(8) 0.043(9) -0.003(7) 0.008(7) 0.006(7)
    C5 0.062(11) 0.038(9) 0.062(11) 0.007(8) 0.014(9) 0.017(8)
    C6 0.068(12) 0.058(11) 0.060(11) 0.008(9) 0.020(9) 0.029(9)
    C7 0.061(11) 0.059(11) 0.047(10) 0.004(9) 0.017(8) 0.022(8)
    C8 0.088(15) 0.037(9) 0.072(13) -0.003(9) 0.017(11) -0.007(9)
    C9 0.065(11) 0.032(8) 0.053(10) 0.009(7) 0.021(8) 0.001(7)
    C10 0.053(10) 0.038(8) 0.046(9) -0.001(7) 0.012(7) 0.008(7)
    C11 0.068(12) 0.042(9) 0.061(11) 0.011(8) 0.017(9) 0.018(8)
    C12 0.077(13) 0.055(11) 0.058(12) 0.011(10) 0.011(10) 0.028(9)
    C13 0.066(11) 0.060(11) 0.038(9) -0.003(9) 0.009(8) 0.020(8)
    C14 0.047(9) 0.043(9) 0.039(8) -0.007(7) 0.008(7) 0.009(7)
    C15 0.036(8) 0.036(8) 0.037(8) -0.003(6) 0.006(6) 0.007(6)
    C16 0.113(18) 0.071(13) 0.040(10) -0.010(12) 0.019(11) -0.009(9)
    C17 0.16(2) 0.062(12) 0.057(11) 0.031(13) 0.049(13) 0.002(10)
    C18 0.17(2) 0.064(12) 0.061(12) 0.030(14) 0.039(14) 0.000(10)
    C19 0.118(8) 0.116(9) 0.116(8) 0.003(3) 0.030(4) -0.001(3)
    C20 0.095(13) 0.097(14) 0.103(14) 0.022(12) 0.014(11) -0.034(12)
    C21 0.080(14) 0.099(16) 0.091(16) -0.029(13) 0.027(13) -0.041(14)
    C22 0.107(19) 0.101(19) 0.059(13) -0.034(16) 0.030(13) -0.014(13)
    C23 0.074(15) 0.12(2) 0.061(13) 0.011(14) 0.020(11) 0.020(14)
    C24 0.093(19) 0.093(19) 0.12(2) 0.022(15) 0.024(16) 0.043(17)
_geom_special_details
;
All e.s.d.'s (except the e.s.d. in the dihedral angle between two l.s. planes)
are estimated using the full covariance matrix. The cell e.s.d.'s are taken
into account individually in the estimation of e.s.d.'s in distances, angles
and torsion angles; correlations between e.s.d.'s in cell parameters are only
used when they are defined by crystal symmetry. An approximate (isotropic)
treatment of cell e.s.d.'s is used for estimating e.s.d.'s involving l.s.
planes.
;
loop_
    _geom_bond_atom_site_label_1
    _geom_bond_atom_site_label_2
    _geom_bond_site_symmetry_2
    _geom_bond_distance
    _geom_bond_publ_flag
    Mn1 O2 . 1.876(10) ?
    Mn1 O1 . 1.876(10) ?
    Mn1 N2 . 1.969(13) ?
    Mn1 N1 . 1.973(12) ?
    Mn1 O4 . 2.270(12) ?
    Mn1 O3 . 2.274(11) ?
    Cl1 O10 . 1.30(3) ?
    Cl1 O8 . 1.31(3) ?
    Cl1 O7 . 1.34(3) ?
    Cl1 O9 . 1.47(5) ?
    O1 C3 . 1.323(17) ?
    O2 C15 . 1.328(17) ?
    O3 H1O3 . 0.8500 ?
    O3 H2O3 . 0.8500 ?
    O4 H204 . 0.8189 ?
    O4 H104 . 0.8304 ?
    O5 C4 . 1.362(18) ?
    O5 C8 . 1.44(2) ?
    O6 C14 . 1.359(19) ?
    O6 C16 . 1.41(2) ?
    O11 H1O1 . 0.8505 ?
    O11 H2O1 . 0.8498 ?
    O12 C21 . 1.41(3) ?
    O12 C20 . 1.42(3) ?
    O13 C23 . 1.33(2) ?
    O13 C22 . 1.40(3) ?
    O14 C24 3_666 1.50(5) ?
    O14 C19 . 1.65(6) ?
    O14' C24 . 1.32(3) ?
    O14' C19 3_666 1.53(4) ?
    N1 C1 . 1.28(2) ?
    N1 C17 . 1.47(2) ?
    N2 C9 . 1.29(2) ?
    N2 C18 . 1.46(2) ?
    C1 C2 . 1.43(2) ?
    C1 H1 . 0.9300 ?
    C2 C3 . 1.41(2) ?
    C2 C7 . 1.42(2) ?
    C3 C4 . 1.41(2) ?
    C4 C5 . 1.37(2) ?
    C5 C6 . 1.39(3) ?
    C5 H5 . 0.9300 ?
    C6 C7 . 1.37(3) ?
    C6 H6 . 0.9300 ?
    C7 H7 . 0.9300 ?
    C8 H8A . 0.9600 ?
    C8 H8B . 0.9600 ?
    C8 H8C . 0.9600 ?
    C9 C10 . 1.44(2) ?
    C9 H9 . 0.9300 ?
    C10 C15 . 1.40(2) ?
    C10 C11 . 1.40(2) ?
    C11 C12 . 1.35(3) ?
    C11 H11 . 0.9300 ?
    C12 C13 . 1.39(3) ?
    C12 H12 . 0.9300 ?
    C13 C14 . 1.38(2) ?
    C13 H13 . 0.9300 ?
    C14 C15 . 1.41(2) ?
    C16 H16A . 0.9600 ?
    C16 H16B . 0.9600 ?
    C16 H16C . 0.9600 ?
    C17 C18 . 1.37(3) ?
    C17 H17A . 0.9700 ?
    C17 H17B . 0.9700 ?
    C18 H18A . 0.9700 ?
    C18 H18B . 0.9700 ?
    C19 C20 . 1.43(4) ?
    C19 O14' 3_666 1.53(4) ?
    C19 H19A . 0.9700 ?
    C19 H19B . 0.9700 ?
    C20 H20A . 0.9700 ?
    C20 H20B . 0.9700 ?
    C21 C22 . 1.44(4) ?
    C21 H21A . 0.9700 ?
    C21 H21B . 0.9700 ?
    C22 H22A . 0.9700 ?
    C22 H22B . 0.9700 ?
    C23 C24 . 1.4037 ?
    C23 H23A . 0.9700 ?
    C23 H23B . 0.9700 ?
    C24 O14 3_666 1.50(5) ?
    C24 H24A . 0.9700 ?
    C24 H24B . 0.9700 ?
loop_
    _geom_angle_atom_site_label_1
    _geom_angle_atom_site_label_2
    _geom_angle_atom_site_label_3
    _geom_angle_site_symmetry_1
    _geom_angle_site_symmetry_3
    _geom_angle
    _geom_angle_publ_flag
    O2 Mn1 O1 . . 93.4(4) ?
    O2 Mn1 N2 . . 91.8(5) ?
    O1 Mn1 N2 . . 174.8(5) ?
    O2 Mn1 N1 . . 174.4(5) ?
    O1 Mn1 N1 . . 92.2(5) ?
    N2 Mn1 N1 . . 82.6(5) ?
    O2 Mn1 O4 . . 93.0(5) ?
    O1 Mn1 O4 . . 92.6(5) ?
    N2 Mn1 O4 . . 87.8(6) ?
    N1 Mn1 O4 . . 86.2(5) ?
    O2 Mn1 O3 . . 93.8(4) ?
    O1 Mn1 O3 . . 91.3(4) ?
    N2 Mn1 O3 . . 87.6(5) ?
    N1 Mn1 O3 . . 86.5(5) ?
    O4 Mn1 O3 . . 171.9(4) ?
    O10 Cl1 O8 . . 112(2) ?
    O10 Cl1 O7 . . 108(2) ?
    O8 Cl1 O7 . . 125(3) ?
    O10 Cl1 O9 . . 109(3) ?
    O8 Cl1 O9 . . 98(3) ?
    O7 Cl1 O9 . . 102(3) ?
    C3 O1 Mn1 . . 129.2(10) ?
    C15 O2 Mn1 . . 128.8(9) ?
    Mn1 O3 H1O3 . . 123.7 ?
    Mn1 O3 H2O3 . . 111.7 ?
    H1O3 O3 H2O3 . . 107.7 ?
    Mn1 O4 H204 . . 112.6 ?
    Mn1 O4 H104 . . 95.2 ?
    H204 O4 H104 . . 115.4 ?
    C4 O5 C8 . . 117.8(13) ?
    C14 O6 C16 . . 118.2(14) ?
    H1O1 O11 H2O1 . . 107.8 ?
    C21 O12 C20 . . 113(2) ?
    C23 O13 C22 . . 113(2) ?
    C24 O14 C19 3_666 . 96(3) ?
    C24 O14' C19 . 3_666 110(2) ?
    C1 N1 C17 . . 120.9(14) ?
    C1 N1 Mn1 . . 126.3(11) ?
    C17 N1 Mn1 . . 112.7(11) ?
    C9 N2 C18 . . 121.6(14) ?
    C9 N2 Mn1 . . 125.9(11) ?
    C18 N2 Mn1 . . 112.5(11) ?
    N1 C1 C2 . . 125.1(14) ?
    N1 C1 H1 . . 117.5 ?
    C2 C1 H1 . . 117.4 ?
    C3 C2 C1 . . 123.5(13) ?
    C3 C2 C7 . . 119.4(15) ?
    C1 C2 C7 . . 117.1(15) ?
    O1 C3 C2 . . 123.7(14) ?
    O1 C3 C4 . . 117.5(13) ?
    C2 C3 C4 . . 118.8(13) ?
    O5 C4 C5 . . 125.4(15) ?
    O5 C4 C3 . . 114.2(13) ?
    C5 C4 C3 . . 120.4(15) ?
    C4 C5 C6 . . 121.1(16) ?
    C4 C5 H5 . . 119.5 ?
    C6 C5 H5 . . 119.4 ?
    C7 C6 C5 . . 120.0(16) ?
    C7 C6 H6 . . 120.0 ?
    C5 C6 H6 . . 120.0 ?
    C6 C7 C2 . . 120.3(17) ?
    C6 C7 H7 . . 119.9 ?
    C2 C7 H7 . . 119.9 ?
    O5 C8 H8A . . 109.5 ?
    O5 C8 H8B . . 109.5 ?
    H8A C8 H8B . . 109.5 ?
    O5 C8 H8C . . 109.5 ?
    H8A C8 H8C . . 109.5 ?
    H8B C8 H8C . . 109.5 ?
    N2 C9 C10 . . 126.2(14) ?
    N2 C9 H9 . . 116.9 ?
    C10 C9 H9 . . 116.9 ?
    C15 C10 C11 . . 120.5(15) ?
    C15 C10 C9 . . 121.5(14) ?
    C11 C10 C9 . . 118.0(15) ?
    C12 C11 C10 . . 120.5(17) ?
    C12 C11 H11 . . 119.8 ?
    C10 C11 H11 . . 119.7 ?
    C11 C12 C13 . . 120.1(16) ?
    C11 C12 H12 . . 119.9 ?
    C13 C12 H12 . . 119.9 ?
    C14 C13 C12 . . 121.2(16) ?
    C14 C13 H13 . . 119.4 ?
    C12 C13 H13 . . 119.4 ?
    O6 C14 C13 . . 125.7(15) ?
    O6 C14 C15 . . 114.7(13) ?
    C13 C14 C15 . . 119.6(16) ?
    O2 C15 C10 . . 124.6(13) ?
    O2 C15 C14 . . 117.3(13) ?
    C10 C15 C14 . . 118.1(13) ?
    O6 C16 H16A . . 109.4 ?
    O6 C16 H16B . . 109.5 ?
    H16A C16 H16B . . 109.5 ?
    O6 C16 H16C . . 109.5 ?
    H16A C16 H16C . . 109.5 ?
    H16B C16 H16C . . 109.5 ?
    C18 C17 N1 . . 113.2(17) ?
    C18 C17 H17A . . 108.9 ?
    N1 C17 H17A . . 108.9 ?
    C18 C17 H17B . . 108.9 ?
    N1 C17 H17B . . 108.9 ?
    H17A C17 H17B . . 107.8 ?
    C17 C18 N2 . . 113.6(19) ?
    C17 C18 H18A . . 108.8 ?
    N2 C18 H18A . . 108.9 ?
    C17 C18 H18B . . 108.8 ?
    N2 C18 H18B . . 108.8 ?
    H18A C18 H18B . . 107.7 ?
    C20 C19 O14' . 3_666 99(3) ?
    C20 C19 O14 . . 117(3) ?
    C20 C19 H19A . . 107.2 ?
    O14' C19 H19A 3_666 . 148.9 ?
    O14 C19 H19A . . 108.0 ?
    C20 C19 H19B . . 108.0 ?
    O14' C19 H19B 3_666 . 80.4 ?
    O14 C19 H19B . . 108.0 ?
    H19A C19 H19B . . 106.8 ?
    C19 C20 O12 . . 110(2) ?
    C19 C20 H20A . . 109.7 ?
    O12 C20 H20A . . 109.7 ?
    C19 C20 H20B . . 109.5 ?
    O12 C20 H20B . . 109.6 ?
    H20A C20 H20B . . 108.1 ?
    O12 C21 C22 . . 110(2) ?
    O12 C21 H21A . . 109.6 ?
    C22 C21 H21A . . 109.6 ?
    O12 C21 H21B . . 109.5 ?
    C22 C21 H21B . . 109.6 ?
    H21A C21 H21B . . 108.1 ?
    O13 C22 C21 . . 110(2) ?
    O13 C22 H22A . . 109.7 ?
    C21 C22 H22A . . 109.7 ?
    O13 C22 H22B . . 109.8 ?
    C21 C22 H22B . . 109.7 ?
    H22A C22 H22B . . 108.2 ?
    O13 C23 C24 . . 115.01 ?
    O13 C23 H23A . . 108.4 ?
    C24 C23 H23A . . 108.5 ?
    O13 C23 H23B . . 108.7 ?
    C24 C23 H23B . . 108.5 ?
    H23A C23 H23B . . 107.5 ?
    O14 C24 O14' 3_666 . 47(2) ?
    O14 C24 C23 3_666 . 113(2) ?
    O14' C24 C23 . . 118.2(14) ?
    O14 C24 H24A 3_666 . 64.5 ?
    O14' C24 H24A . . 107.3 ?
    C23 C24 H24A . . 108.5 ?
    O14 C24 H24B 3_666 . 137.7 ?
    O14' C24 H24B . . 106.3 ?
    C23 C24 H24B . . 108.5 ?
    H24A C24 H24B . . 107.5 ?
data_global
_journal_date_recd_electronic     2008-11-28
_journal_date_accepted     2008-12-30
_journal_name_full     'Acta Crystallographica, Section E'
_journal_year     2009
_journal_volume     65
_journal_issue      2
_journal_page_first     m153
_journal_page_last     m153
_journal_paper_category     QM
_journal_coeditor_code     HG2451
loop_
    _publ_contact_author_name
    'Dr Ming-Ming Yu'
_publ_contact_author_address
;
Department of Chemistry
Zhengzhou University
Zhengzhou 450001
People's Republic of China
;
_publ_contact_author_email     'yumm@zzu.edu.cn'
_publ_contact_author_Phone     '86-0371-67781205'
_publ_section_title
;\
Diaqua{6,6'-dimethoxy-2,2'-[ethane-1,2-diylbis(nitrilomethylidyne)]diphenolato-\
\k^2^<i>O</i>,<i>N</i>,<i>N</i>',<i>O</i>'}manganese(III) perchlorate
18-crown-6 hemisolvate monohydrate
;
loop_
    _publ_author_name
    _publ_author_address
    'Li, Zhan-Xian'
;
Department of Chemistry
Zhengzhou University
Zhengzhou 450001
People's Republic of China
;
    'Li, Xia'
;
College of Polymer Science and Engineering
Sichuan University
Chengdu 610065
People's Republic of China
;
    'Zhang, Li-Feng'
;
Department of Chemistry
Zhengzhou University
Zhengzhou 450001
People's Republic of China
;
    'Yu, Ming-Ming'
;
Department of Chemistry
Zhengzhou University
Zhengzhou 450001
People's Republic of China
;
