# Supplementary material for: Diaqua­{6,6′-dimeth­oxy-2,2′-[ethane-1,2-diylbis(nitrilo­methyl­idyne)]diphenolato-κ2 O,N,N′,O′}manganese(III) perchlorate 18-crown-6 hemisolvate monohydrate
Source: Acta Crystallogr Sect E Struct Rep Online. 2009 Jan 8;65(Pt 2):m153. doi: 10.1107/S1600536808044176 (PMC2968196; doi:10.1107/S1600536808044176)
Supplement: Supplementary file 2 [file e-65-0m153-Isup2.hkl]

# 
# h,k,l, Fc-squared, Fo-squared, sigma(Fo-squared) and status flag 
# 
data_I
_shelx_title ' test in P2(1)/n' 
_shelx_refln_list_code          4 
_shelx_F_calc_maximum      318.75 
_exptl_crystal_F_000      1392.00 
_reflns_d_resolution_high  0.8406 
 
loop_ 
 _symmetry_equiv_pos_as_xyz 
 'x, y, z' 
 '-x+1/2, y+1/2, -z+1/2' 
 '-x, -y, -z' 
 'x-1/2, -y-1/2, z-1/2' 
 
_cell_length_a    11.7287 
_cell_length_b    15.5814 
_cell_length_c    16.8158 
_cell_angle_alpha  90.000 
_cell_angle_beta  105.529 
_cell_angle_gamma  90.000 
 
_shelx_F_squared_multiplier     1.000 
 
loop_ 
 _refln_index_h 
 _refln_index_k 
 _refln_index_l 
 _refln_F_squared_calc 
 _refln_F_squared_meas 
 _refln_F_squared_sigma 
 _refln_observed_status 
   2   0   0    15428.42    17295.22    389.53 o 
   4   0   0     3525.27     4517.53    115.70 o 
   6   0   0        6.39       22.97      8.67 o 
   8   0   0      100.22       79.33     19.69 o 
  10   0   0      386.36      470.71     46.06 o 
  12   0   0      105.68      153.87     35.94 o 
   1   1   0     3434.45     3320.29     56.36 o 
   2   1   0     2814.26     2507.91     45.16 o 
   3   1   0    46213.34    52987.32    677.35 o 
   4   1   0    15231.89    17298.46    229.13 o 
   5   1   0     1274.82     1258.20     26.98 o 
   6   1   0      185.88      250.28     13.10 o 
   7   1   0     1786.22     1790.06     38.06 o 
   8   1   0      574.44      530.81     30.89 o 
   9   1   0      562.52      597.40     21.92 o 
  10   1   0        0.33       15.37     14.18 o 
  11   1   0        0.04       13.52     16.49 o 
  12   1   0       13.11       -3.49     15.56 o 
  13   1   0       19.46       59.49     21.46 o 
   1   2   0     2715.62     3161.07     54.59 o 
   2   2   0     6617.59     8305.12    136.34 o 
   3   2   0    31589.25    35376.65    455.07 o 
   4   2   0     3659.80     5477.22     79.59 o 
   5   2   0     6702.08     5751.10     85.49 o 
   6   2   0    18279.70    18228.78    246.05 o 
   7   2   0     3707.50     3752.11     64.36 o 
   8   2   0      574.66      425.47     18.53 o 
   9   2   0       37.84       63.96     12.12 o 
  10   2   0      827.45      918.54     33.13 o 
  11   2   0      400.46      361.34     24.07 o 
  12   2   0        9.51       24.83     17.49 o 
  13   2   0        6.33        5.53     19.11 o 
   1   3   0      997.16     1143.90     17.81 o 
   2   3   0    16963.44    19531.03    221.49 o 
   3   3   0        6.03       21.91      4.02 o 
   4   3   0     2890.06     3365.34     52.65 o 
   5   3   0     1322.52     1162.25     25.25 o 
   6   3   0      704.11      878.19     23.21 o 
   7   3   0     2241.15     2402.68     46.22 o 
   8   3   0      479.60      392.50     59.27 o 
   9   3   0     1465.97     1440.48     47.95 o 
  10   3   0     1290.70     1384.51     41.80 o 
  11   3   0       20.31       17.12     12.15 o 
  12   3   0      238.48      266.24     30.24 o 
  13   3   0       41.85       53.19     21.12 o 
   0   4   0    18006.72    21141.52    337.77 o 
   1   4   0     2123.96     2451.34     27.52 o 
   2   4   0     7511.26     5500.92     68.20 o 
   3   4   0     2937.22     2676.72     37.92 o 
   4   4   0       60.50      180.42     19.34 o 
   5   4   0     9308.08     9264.58    130.35 o 
   6   4   0        0.97        6.39      6.13 o 
   7   4   0     1217.20     1325.02     30.98 o 
   8   4   0        8.06        2.94      9.81 o 
   9   4   0       26.57       30.22     13.62 o 
  10   4   0      417.27      443.22     29.91 o 
  11   4   0      841.33      721.97     32.60 o 
  12   4   0      247.75      273.61     24.20 o 
  13   4   0       36.30       20.16     19.35 o 
   1   5   0     4690.91     5859.73     59.52 o 
   2   5   0     1448.80     1420.30     23.64 o 
   3   5   0      132.42      208.94      8.40 o 
   4   5   0     7614.96     8741.79    107.88 o 
   5   5   0       76.51       43.27     13.35 o 
   6   5   0     1401.92     1301.53     48.11 o 
   7   5   0      452.79      459.63     24.74 o 
   8   5   0     1753.89     1781.41     53.16 o 
   9   5   0        3.97       25.80     13.05 o 
  10   5   0      240.16      242.58     24.01 o 
  11   5   0        4.81       -3.84     19.54 o 
  12   5   0       33.56       31.12     14.23 o 
   0   6   0     2393.22     2290.86     39.78 o 
   1   6   0     5482.95     6375.13     65.48 o 
   2   6   0     1112.66     1165.26     21.72 o 
   3   6   0      797.66      724.93     16.53 o 
   4   6   0      422.48      344.99     14.49 o 
   5   6   0     3575.45     3405.70     50.46 o 
   6   6   0       32.55      103.38     11.97 o 
   7   6   0     1739.04     1704.76     50.24 o 
   8   6   0       10.80        2.23     10.06 o 
   9   6   0      799.19      826.67     37.89 o 
  10   6   0      119.33       95.65     18.75 o 
  11   6   0      544.62      622.87    100.72 o 
  12   6   0        0.07       -8.32     12.71 o 
   1   7   0     5492.95     5453.28     58.38 o 
   2   7   0     6817.20     7631.95     95.95 o 
   3   7   0     2667.19     3416.32     49.50 o 
   4   7   0     2607.15     2464.44     39.24 o 
   5   7   0      218.16      125.08     12.14 o 
   6   7   0       15.85        8.22      7.86 o 
   7   7   0      399.42      279.15     18.61 o 
   8   7   0      290.14      303.10     20.68 o 
   9   7   0      244.12      429.21     24.94 o 
  10   7   0      156.33      192.94     20.55 o 
  11   7   0      122.35      169.59     20.91 o 
  12   7   0        0.28       10.16     17.51 o 
   0   8   0     7256.53     7589.99    111.31 o 
   1   8   0     3141.29     3991.16     46.19 o 
   2   8   0      223.04      344.36     10.44 o 
   3   8   0      791.47      792.03     24.73 o 
   4   8   0     2546.24     2458.13     40.28 o 
   5   8   0      837.76      928.58     28.37 o 
   6   8   0     2012.76     2212.06     49.56 o 
   7   8   0      708.07      635.04     26.91 o 
   8   8   0       84.62      131.76     16.00 o 
   9   8   0       10.42       22.68     12.31 o 
  10   8   0      454.56      467.85     28.11 o 
  11   8   0       45.03        9.01     16.61 o 
  12   8   0      245.12      244.70     31.58 o 
   1   9   0      547.38      721.73     15.61 o 
   2   9   0      542.68      472.93     12.70 o 
   3   9   0     3066.28     2991.45     47.40 o 
   4   9   0       24.83       64.19     10.57 o 
   5   9   0       55.74       60.18     10.65 o 
   6   9   0      820.05      912.18     31.01 o 
   7   9   0     1779.53     1891.96     48.06 o 
   8   9   0       12.91       22.56     11.00 o 
   9   9   0     1529.98     1530.74     59.58 o 
  10   9   0        0.75       30.76     16.64 o 
  11   9   0        0.04       21.09     18.87 o 
   0  10   0     2631.40     2161.19     43.93 o 
   1  10   0       52.59       43.98      5.76 o 
   2  10   0      888.22     1318.22     24.64 o 
   3  10   0        0.08        3.57      7.32 o 
   4  10   0     1918.68     1993.16     45.87 o 
   5  10   0      197.96      259.45     22.79 o 
   6  10   0     2370.25     2271.94     53.00 o 
   7  10   0        0.32      -11.89     11.15 o 
   8  10   0       32.98       18.68     15.26 o 
   9  10   0       15.45       13.97     15.49 o 
  10  10   0       84.60      131.33     31.33 o 
  11  10   0       69.41       63.85     28.55 o 
   1  11   0      703.90      715.21     17.01 o 
   2  11   0      472.04      467.41     18.26 o 
   3  11   0     3524.13     3793.95     70.74 o 
   4  11   0       28.73       20.87      9.42 o 
   5  11   0      306.93      331.02     24.60 o 
   6  11   0      847.52      731.11     38.14 o 
   7  11   0       61.52      115.28     20.72 o 
   8  11   0      154.60      173.16     24.64 o 
   9  11   0       62.12       54.20     32.60 o 
  10  11   0       44.23       27.43     20.14 o 
   0  12   0     3026.37     3220.65     61.82 o 
   1  12   0     1099.80     1016.17     24.05 o 
   2  12   0      975.71      979.70     31.70 o 
   3  12   0        1.74       -5.28      8.13 o 
   4  12   0      175.47      173.23     21.63 o 
   5  12   0      500.45      509.91     32.92 o 
   6  12   0      166.73      171.50     23.08 o 
   7  12   0      140.95      174.49     26.67 o 
   8  12   0       64.56       57.31     19.32 o 
   9  12   0       99.35       77.75     20.70 o 
  10  12   0       60.88       54.71     20.05 o 
   1  13   0        1.57        5.48      5.99 o 
   2  13   0     1367.34     1532.25     35.37 o 
   3  13   0      347.68      467.49     30.13 o 
   4  13   0      802.17      761.45     38.57 o 
   5  13   0        4.50      -12.50     12.19 o 
   6  13   0       32.76       38.02     15.93 o 
   7  13   0      125.26      121.33     22.86 o 
   8  13   0      531.62      514.89     39.81 o 
   9  13   0       22.47        9.52     18.16 o 
   0  14   0        0.09       16.48     10.07 o 
   1  14   0     2951.14     3120.73     56.56 o 
   2  14   0       45.68       53.15     20.47 o 
   3  14   0       93.52      107.36     39.73 o 
   4  14   0       23.11        8.41     13.30 o 
   5  14   0      314.63      392.79     32.45 o 
   6  14   0       90.04       75.08     37.56 o 
   7  14   0      269.16      205.38     28.36 o 
   8  14   0       21.14       23.64     17.27 o 
   1  15   0       19.46        0.36      8.83 o 
   2  15   0     1260.21     1163.25     38.53 o 
   3  15   0      212.78      312.81     30.67 o 
   4  15   0      297.06      304.37     29.34 o 
   5  15   0       11.50       39.00     19.08 o 
   6  15   0        0.30        7.71     16.29 o 
   7  15   0       48.32       49.35     21.22 o 
   0  16   0      173.10      124.11     29.26 o 
   1  16   0      557.27      534.69     28.36 o 
   2  16   0        1.00       -4.13     13.77 o 
   3  16   0        0.99        5.24     14.70 o 
   4  16   0      152.04       86.09     20.46 o 
   5  16   0      174.65      137.79     35.33 o 
   6  16   0      174.27      152.35     31.84 o 
   1  17   0       31.26       50.95     16.85 o 
   2  17   0       97.53       69.35     20.05 o 
   3  17   0      840.09      843.05     78.20 o 
   4  17   0       76.35       77.79     33.61 o 
   5  17   0       32.59       34.84     18.25 o 
   0  18   0      469.75      496.22     52.44 o 
   1  18   0       26.88        4.76     22.57 o 
   2  18   0       42.80       57.40     27.43 o 
   3  18   0        1.09      -18.83     17.87 o 
 -13   0   1       46.26      117.32     36.34 o 
 -11   0   1       98.65      126.94     31.28 o 
  -9   0   1      303.36      349.91     34.97 o 
  -7   0   1      607.00      616.48     35.03 o 
  -5   0   1     5390.79     2764.66     80.98 o 
  -3   0   1   101599.21   101221.88   2235.23 o 
  -1   0   1      253.46      406.64     15.89 o 
   1   0   1    20877.08    23787.22    534.08 o 
   3   0   1     2844.92     1923.84     39.91 o 
   5   0   1      490.08      601.72     23.79 o 
   7   0   1     1008.59     1331.01     39.46 o 
   9   0   1      776.33      924.27     42.06 o 
  11   0   1      141.44      221.29     38.47 o 
  13   0   1      104.09      110.14     37.15 o 
 -13   1   1        0.49      -16.75     17.61 o 
 -12   1   1       49.60       21.38     16.72 o 
 -11   1   1       64.36      112.99     16.19 o 
 -10   1   1      781.62      942.49     55.80 o 
  -9   1   1       42.28       59.79      9.74 o 
  -8   1   1      115.68      174.40     13.64 o 
  -7   1   1     1503.89     1598.41     35.59 o 
  -6   1   1    17015.45    16393.11    223.11 o 
  -5   1   1        0.77        5.78      5.14 o 
  -4   1   1    33028.19    32137.49    416.42 o 
  -3   1   1    47584.94    48148.25    757.17 o 
  -2   1   1      296.92      454.01     19.54 o 
   0   1   1    36172.05    37661.77    640.22 o 
   1   1   1     7867.82     9812.40    224.22 o 
   2   1   1    12783.18    14437.63    188.83 o 
   3   1   1    47151.98    49113.46    628.48 o 
   4   1   1    12494.76    11145.24    151.49 o 
   5   1   1    11382.27    11824.82    162.49 o 
   6   1   1      738.70      620.78     17.45 o 
   7   1   1       59.18       73.63      9.45 o 
   8   1   1      133.31      140.39     11.03 o 
   9   1   1      361.80      368.14     23.04 o 
  10   1   1      268.65      220.05     24.57 o 
  11   1   1       25.77       -0.28     14.32 o 
  12   1   1       38.28       43.38     19.11 o 
  13   1   1       10.11        9.19     18.79 o 
 -13   2   1       41.29       31.53     24.80 o 
 -12   2   1       77.74       89.84     21.53 o 
 -11   2   1        1.32       -8.78     10.60 o 
 -10   2   1     1033.04     1088.30     36.15 o 
  -9   2   1     1661.36     1447.36     61.01 o 
  -8   2   1       75.54       83.52     10.22 o 
  -7   2   1     4710.91     5603.72     76.02 o 
  -6   2   1     2482.52     2190.70     41.79 o 
  -5   2   1      474.87      815.98     23.25 o 
  -4   2   1     3949.08     3681.23     56.78 o 
  -3   2   1      196.68      552.62     13.81 o 
  -2   2   1    14145.32    13736.07    182.12 o 
   0   2   1     3564.86     4212.58    173.00 o 
   1   2   1     5476.86     7137.23    167.94 o 
   2   2   1     7544.27     7875.60    107.02 o 
   3   2   1    32963.37    30895.53    399.16 o 
   4   2   1     6233.51     6491.13     92.65 o 
   5   2   1      326.19      364.26     16.81 o 
   6   2   1       32.24       40.63      7.39 o 
   7   2   1      504.47      535.97     26.47 o 
   8   2   1      655.80      562.25     43.93 o 
   9   2   1       90.05      105.37     14.32 o 
  10   2   1       14.17        4.29     10.89 o 
  11   2   1       33.23       42.84     17.94 o 
  12   2   1      120.45      130.47     24.85 o 
  13   2   1        1.62        2.11     30.57 o 
 -13   3   1      119.06      128.55     26.13 o 
 -12   3   1      264.85      176.68     20.52 o 
 -11   3   1      938.97      903.81     35.14 o 
 -10   3   1     1148.22     1127.05     44.16 o 
  -9   3   1      487.09      383.71     74.05 o 
  -8   3   1        6.13        8.97      7.89 o 
  -7   3   1     2066.76     2113.49     56.47 o 
  -6   3   1     3836.86     3728.18     61.95 o 
  -5   3   1     5968.15     7361.02    106.29 o 
  -4   3   1     5642.56     5380.66     78.69 o 
  -3   3   1    12956.24    13099.43    152.36 o 
  -2   3   1     5346.39     5544.09     96.11 o 
  -1   3   1    15950.56    13946.52    184.53 o 
   0   3   1    18452.47    19414.85    507.64 o 
   1   3   1     2479.21     3340.95     42.37 o 
   2   3   1      598.18      635.66     13.08 o 
   3   3   1     1674.52     1039.81     45.35 o 
   4   3   1     2355.70     2671.65     43.64 o 
   5   3   1     3301.72     4285.33     66.68 o 
   6   3   1     5089.31     5071.33     79.06 o 
   7   3   1      552.73      667.38     23.86 o 
   8   3   1      336.39      312.71     26.02 o 
   9   3   1      323.10      281.89     19.73 o 
  10   3   1      441.59      445.30     24.94 o 
  11   3   1      748.26      626.26     30.11 o 
  12   3   1        1.20      -12.42     16.58 o 
  13   3   1       47.26       -6.49     16.98 o 
 -13   4   1      230.45      236.23     66.05 o 
 -12   4   1        8.40       16.87     13.63 o 
 -11   4   1       46.74       48.22     16.78 o 
 -10   4   1     1384.77     1430.52     50.61 o 
  -9   4   1      119.35      183.50     19.65 o 
  -8   4   1     2021.08     1884.32     53.37 o 
  -7   4   1      828.67      986.88     26.12 o 
  -6   4   1     2690.21     3065.84     56.51 o 
  -5   4   1      195.59      315.79     13.14 o 
  -4   4   1     2887.38     2395.79     37.11 o 
  -3   4   1      132.46      354.07     10.25 o 
  -2   4   1      316.26      299.77      9.56 o 
  -1   4   1     1356.36      936.07     43.98 o 
   0   4   1       40.50       71.62      8.47 o 
   1   4   1      868.34      444.77     19.24 o 
   2   4   1     3056.16     3151.63     42.32 o 
   3   4   1      675.98      508.84     12.52 o 
   4   4   1     2150.94     2042.33     35.19 o 
   5   4   1        0.78        5.80      4.66 o 
   6   4   1       44.53       54.43      7.05 o 
   7   4   1        1.60       17.87      9.45 o 
   8   4   1     1391.64     1408.33     46.40 o 
   9   4   1       75.62      122.48     30.47 o 
  10   4   1      222.17      274.89     30.22 o 
  11   4   1       41.33       76.54     16.28 o 
  12   4   1      221.29      226.27     30.14 o 
 -13   5   1       25.93       21.84     15.53 o 
 -12   5   1       65.71       59.61     19.42 o 
 -11   5   1      810.56      732.49     39.78 o 
 -10   5   1       48.55       57.74     15.69 o 
  -9   5   1     1287.66     1247.24     45.53 o 
  -8   5   1      155.02       80.31     14.79 o 
  -7   5   1     1025.30     1189.81     38.96 o 
  -6   5   1        0.64       19.88      5.47 o 
  -5   5   1     1486.82     1867.24     32.05 o 
  -4   5   1      436.42      353.45     11.47 o 
  -3   5   1        5.79        5.13      3.37 o 
  -2   5   1      168.24      176.32      7.00 o 
  -1   5   1    13034.39    11603.60    308.77 o 
   0   5   1      539.62      490.03     18.67 o 
   1   5   1    11582.17    12065.15    126.94 o 
   2   5   1       61.52       92.81      7.93 o 
   3   5   1      249.24      195.56      7.59 o 
   4   5   1      431.60      332.52     19.50 o 
   5   5   1     6075.08     7330.47    105.91 o 
   6   5   1       28.45       50.17     11.29 o 
   7   5   1       54.42       48.90     12.00 o 
   8   5   1      103.24      223.03     20.86 o 
   9   5   1      351.15      340.75     34.72 o 
  10   5   1        0.14       11.94     19.59 o 
  11   5   1      271.62      334.44     24.62 o 
  12   5   1       54.85       90.87     17.84 o 
 -12   6   1      124.15       36.59     18.90 o 
 -11   6   1        0.67       -1.25     14.87 o 
 -10   6   1        6.73        9.63     28.65 o 
  -9   6   1       84.57      150.77     19.46 o 
  -8   6   1      714.40      632.36     30.45 o 
  -7   6   1      903.30      703.90     25.85 o 
  -6   6   1      184.91      345.53     14.42 o 
  -5   6   1      365.67      438.36     16.38 o 
  -4   6   1     6239.92     5887.18     77.15 o 
  -3   6   1     1147.85     1498.55     28.02 o 
  -2   6   1      766.01      752.05     13.59 o 
  -1   6   1     3505.13     3373.46     46.75 o 
   0   6   1      162.26      138.63      6.63 o 
   1   6   1     1420.77     1460.61     22.68 o 
   2   6   1     3811.31     4082.29     55.27 o 
   3   6   1     1716.82     2195.49     34.19 o 
   4   6   1      633.23      444.93     14.82 o 
   5   6   1      768.81     1106.96     69.14 o 
   6   6   1      148.08      205.06     26.88 o 
   7   6   1      360.80      295.26     29.96 o 
   8   6   1      762.87      712.32     33.21 o 
   9   6   1       32.33       50.93     15.36 o 
  10   6   1       74.98       48.84     16.61 o 
  11   6   1       95.45       96.62     40.34 o 
  12   6   1       33.44       28.90     14.70 o 
 -12   7   1       67.51       71.62     22.35 o 
 -11   7   1      141.68      152.71     38.57 o 
 -10   7   1      129.25       89.38     15.48 o 
  -9   7   1      177.64      224.79     19.64 o 
  -8   7   1       20.28       21.90     11.08 o 
  -7   7   1      685.09      656.77     25.76 o 
  -6   7   1      588.13      618.30     29.59 o 
  -5   7   1     1615.36     1718.21     31.49 o 
  -4   7   1      828.89      664.33     17.21 o 
  -3   7   1      301.97      313.76     11.73 o 
  -2   7   1      558.05      152.06      6.91 o 
  -1   7   1     9260.86     9083.60    111.25 o 
   0   7   1     9233.35    10774.46    116.34 o 
   1   7   1     1993.49     1759.67     24.50 o 
   2   7   1       27.53       34.10      5.44 o 
   3   7   1      329.71      291.24     10.88 o 
   4   7   1     1757.01     1496.84     27.93 o 
   5   7   1      870.14      756.51     25.71 o 
   6   7   1       25.48       37.85      9.38 o 
   7   7   1      695.56      739.01    100.12 o 
   8   7   1       22.14       71.17     15.35 o 
   9   7   1      201.99      250.87     44.34 o 
  10   7   1      413.27      367.96     30.01 o 
  11   7   1      228.47      320.26     51.02 o 
  12   7   1       88.97       75.65     18.56 o 
 -12   8   1       44.51       16.60     18.45 o 
 -11   8   1       71.19       36.92     19.04 o 
 -10   8   1      206.13      198.02     36.54 o 
  -9   8   1      728.15      852.14     43.89 o 
  -8   8   1      331.59      405.71     30.85 o 
  -7   8   1      201.06      234.23     20.59 o 
  -6   8   1        6.25       11.50      8.33 o 
  -5   8   1      389.02      386.07     20.90 o 
  -4   8   1        7.65        7.46      4.48 o 
  -3   8   1     2162.08     1982.19     48.30 o 
  -2   8   1      495.88      660.92     18.16 o 
  -1   8   1     1920.98     1617.09     29.08 o 
   0   8   1     1102.39     1030.14     19.74 o 
   1   8   1     2819.61     2538.83     32.92 o 
   2   8   1     1145.77     1296.98     25.64 o 
   3   8   1     4612.77     4794.89     66.59 o 
   4   8   1      597.19      760.90     25.11 o 
   5   8   1       28.24       16.45      8.45 o 
   6   8   1      190.32      251.60     17.62 o 
   7   8   1     1799.20     1841.58     46.81 o 
   8   8   1      107.04       99.77     14.69 o 
   9   8   1      916.37     1061.19     64.66 o 
  10   8   1       68.88       95.17     29.96 o 
  11   8   1       16.54       -1.34     13.46 o 
 -11   9   1        0.57      -10.93     23.84 o 
 -10   9   1      226.14      274.81     32.55 o 
  -9   9   1       70.91       46.27     19.08 o 
  -8   9   1       75.88       41.40     15.99 o 
  -7   9   1       84.18       38.19     11.47 o 
  -6   9   1     1945.66     1867.77     45.18 o 
  -5   9   1       52.29       66.84     13.49 o 
  -4   9   1      489.08      617.04     18.07 o 
  -3   9   1       26.57       30.29      6.25 o 
  -2   9   1     2295.62     2230.89     36.29 o 
  -1   9   1      436.02      303.33     11.27 o 
   0   9   1     2681.11     2293.99     34.59 o 
   1   9   1     2642.90     2868.14     37.00 o 
   2   9   1      316.00      335.00     13.55 o 
   3   9   1      191.35      273.29     17.99 o 
   4   9   1     2844.97     3226.83     73.17 o 
   5   9   1       86.05      136.17     14.25 o 
   6   9   1     3086.49     3010.04     63.17 o 
   7   9   1        4.30        3.03      9.75 o 
   8   9   1       20.41        5.10     10.54 o 
   9   9   1       12.32       -5.61     12.06 o 
  10   9   1      201.16      273.83     30.51 o 
  11   9   1        0.31       13.80     18.84 o 
 -11  10   1       18.17       20.90     18.66 o 
 -10  10   1       27.49       40.62     19.94 o 
  -9  10   1      710.33      612.01     40.09 o 
  -8  10   1        1.69       -0.36     14.78 o 
  -7  10   1      618.07      799.56     39.68 o 
  -6  10   1       72.90      110.93     19.02 o 
  -5  10   1      123.94      160.40     15.02 o 
  -4  10   1      181.57      206.15     15.42 o 
  -3  10   1     4138.22     4089.01     61.31 o 
  -2  10   1      346.52      345.86     12.83 o 
  -1  10   1       11.74       12.98      4.27 o 
   0  10   1       42.38       73.17      7.39 o 
   1  10   1      570.61      629.96     15.18 o 
   2  10   1     1168.58     1229.40     24.39 o 
   3  10   1     2712.46     2456.24     51.89 o 
   4  10   1       12.74       41.59     10.46 o 
   5  10   1      268.99      341.30     24.18 o 
   6  10   1      721.05      715.12     28.94 o 
   7  10   1      914.45     1135.97     37.79 o 
   8  10   1       53.66       48.66     14.37 o 
   9  10   1       71.15       57.20     19.59 o 
  10  10   1      180.20      159.88     26.65 o 
  11  10   1       85.92       46.44     31.23 o 
 -10  11   1       29.97       -2.72     24.09 o 
  -9  11   1        0.59       -0.12     14.73 o 
  -8  11   1      367.88      404.74     33.92 o 
  -7  11   1      370.57      283.93     38.97 o 
  -6  11   1      683.56      761.87     39.15 o 
  -5  11   1       28.43       34.79     14.14 o 
  -4  11   1      954.50      945.98     63.27 o 
  -3  11   1      406.24      403.15     16.46 o 
  -2  11   1      136.27       97.90      8.51 o 
  -1  11   1      101.05       69.68      7.79 o 
   0  11   1     3585.12     3735.66     52.13 o 
   1  11   1      150.87      149.00      8.91 o 
   2  11   1      487.75      342.95     21.40 o 
   3  11   1     1120.73     1291.13     40.31 o 
   4  11   1      237.52      252.65     18.01 o 
   5  11   1      377.83      322.79     21.05 o 
   6  11   1       35.24       31.25     11.42 o 
   7  11   1      103.68       91.83     19.82 o 
   8  11   1      133.50      114.69     33.30 o 
   9  11   1       14.50       42.14     17.87 o 
  10  11   1      187.56      168.79     41.00 o 
 -10  12   1        8.65       13.06     16.56 o 
  -9  12   1      116.81      163.22     26.21 o 
  -8  12   1      239.90      231.04     28.77 o 
  -7  12   1        3.05        9.97     13.58 o 
  -6  12   1       82.89       36.30     15.92 o 
  -5  12   1       97.84      183.21     22.86 o 
  -4  12   1     1632.69     1516.62     54.16 o 
  -3  12   1     1884.10     2022.49     66.00 o 
  -2  12   1      104.66      133.95     10.11 o 
  -1  12   1      636.68      510.46     16.75 o 
   0  12   1      995.64      894.45     22.95 o 
   1  12   1      281.66      240.89     11.40 o 
   2  12   1     2189.92     2504.83     51.75 o 
   3  12   1      613.59      721.69     27.63 o 
   4  12   1      869.51      848.55     30.93 o 
   5  12   1       72.58       49.96     13.33 o 
   6  12   1        6.56       15.22     13.65 o 
   7  12   1       67.50       59.20     23.33 o 
   8  12   1       47.89        3.29     15.27 o 
   9  12   1        8.98       -5.40     14.96 o 
  10  12   1        4.48        1.27     17.97 o 
  -9  13   1       64.79       46.89     19.46 o 
  -8  13   1        8.44       10.58     16.49 o 
  -7  13   1      851.89      917.05    111.30 o 
  -6  13   1      159.31      185.58     32.19 o 
  -5  13   1      965.34     1001.36     55.98 o 
  -4  13   1      207.50      155.41     21.04 o 
  -3  13   1      144.88      147.89     20.39 o 
  -2  13   1      296.42      248.54     13.60 o 
  -1  13   1      700.88      687.68     23.95 o 
   0  13   1       43.78       53.59     13.19 o 
   1  13   1       61.67       33.40      9.11 o 
   2  13   1       11.31        8.49      9.03 o 
   3  13   1       30.98       17.22     16.34 o 
   4  13   1       55.30        8.94     12.87 o 
   5  13   1      305.03      337.26     29.42 o 
   6  13   1      114.92      191.15     26.15 o 
   7  13   1        5.75       -4.21     14.15 o 
   8  13   1        0.02       -0.79     16.34 o 
   9  13   1      260.35      286.58     33.94 o 
  -8  14   1      795.18      820.59     48.90 o 
  -7  14   1       17.44       11.42     17.86 o 
  -6  14   1      124.99      129.48     32.04 o 
  -5  14   1       40.00       56.09     18.27 o 
  -4  14   1     1071.82     1114.86     46.98 o 
  -3  14   1        4.86        9.83     16.91 o 
  -2  14   1      691.60      603.72     23.12 o 
  -1  14   1      220.92      186.69     14.57 o 
   0  14   1        5.29       -9.61      6.40 o 
   1  14   1       10.21       13.18      8.90 o 
   2  14   1     1286.03     1558.80     42.93 o 
   3  14   1        5.19      -11.66     13.01 o 
   4  14   1       16.14       43.07     16.03 o 
   5  14   1      121.70       95.89     35.03 o 
   6  14   1       90.73       82.55     20.08 o 
   7  14   1        1.76       26.46     18.64 o 
   8  14   1      383.38      347.61     36.07 o 
  -8  15   1        0.70       -9.50     17.22 o 
  -7  15   1      589.56      531.99     41.00 o 
  -6  15   1        0.04       -7.89     13.29 o 
  -5  15   1      521.96      539.21     61.95 o 
  -4  15   1       42.59       20.68     14.92 o 
  -3  15   1       49.18       51.29     24.19 o 
  -2  15   1      159.75      158.84     14.92 o 
  -1  15   1      193.07      214.93     19.76 o 
   0  15   1      241.64      346.66     19.30 o 
   1  15   1       98.55      157.92     17.56 o 
   2  15   1        1.46       15.07     14.27 o 
   3  15   1      557.60      644.93     40.09 o 
   4  15   1       43.36       26.85     29.46 o 
   5  15   1      451.99      428.39     34.49 o 
   6  15   1       29.59       46.10     20.25 o 
   7  15   1       73.87       80.62     21.83 o 
  -6  16   1        4.33       -7.46     15.42 o 
  -5  16   1       13.13        7.44     16.27 o 
  -4  16   1      171.38      212.46     26.71 o 
  -3  16   1      454.23      490.94     34.75 o 
  -2  16   1      202.52      170.48     23.16 o 
  -1  16   1       20.63       12.90     11.47 o 
   0  16   1      191.07      203.29     19.89 o 
   1  16   1       56.40       83.66     24.70 o 
   2  16   1      969.49      881.62     49.25 o 
   3  16   1      377.14      367.16     34.11 o 
   4  16   1      163.54      201.72     27.28 o 
   5  16   1        2.69        9.62     22.62 o 
   6  16   1        4.64        7.07     15.31 o 
  -5  17   1       34.06       22.74     49.65 o 
  -4  17   1       81.13       76.47     21.79 o 
  -3  17   1       31.69       40.05     17.37 o 
  -2  17   1      292.90      371.64     32.69 o 
  -1  17   1      134.08       95.66     28.04 o 
   0  17   1      513.87      560.20     37.15 o 
   1  17   1       61.27       39.85     18.36 o 
   2  17   1       42.87       67.69     19.32 o 
   3  17   1       50.65       42.69     21.81 o 
   4  17   1      128.82      134.06     24.91 o 
   5  17   1       95.14       61.80     21.63 o 
  -3  18   1      604.90      488.56     38.01 o 
  -2  18   1        0.87       -8.30     20.55 o 
  -1  18   1       29.75       30.57     24.70 o 
   0  18   1        7.23      -11.84     19.44 o 
   1  18   1      173.61      145.06     34.42 o 
   2  18   1       20.87       29.02     23.38 o 
 -12   0   2      128.98      214.30     37.45 o 
 -10   0   2      446.78      522.07     29.47 o 
  -8   0   2        1.22        8.00     11.34 o 
  -6   0   2     2703.23     4443.53    123.50 o 
  -4   0   2      276.45      316.44     20.35 o 
  -2   0   2    47472.98    48284.44   1072.62 o 
   0   0   2    23733.92    28530.18    636.42 o 
   2   0   2    23486.55    23064.68    365.45 o 
   4   0   2     3815.43     4254.45     83.87 o 
   6   0   2       21.69       14.52      7.84 o 
   8   0   2       45.37      121.02     15.26 o 
  10   0   2      591.31      398.84     44.74 o 
  12   0   2       24.08       35.83     28.45 o 
 -13   1   2       20.47       13.95     24.95 o 
 -12   1   2       19.11        1.22     15.32 o 
 -11   1   2      122.69      170.37     18.07 o 
 -10   1   2      125.36      111.57     12.24 o 
  -9   1   2      611.32      599.93     23.18 o 
  -8   1   2      180.94      159.05     27.21 o 
  -7   1   2     1007.27     1122.67     36.22 o 
  -5   1   2    10746.06    10634.38    258.54 o 
  -4   1   2     2805.21     2886.42    261.02 o 
  -3   1   2        6.50       97.57     10.58 o 
  -2   1   2      427.43      487.80     15.49 o 
  -1   1   2     2411.00     2702.95     48.71 o 
   0   1   2     4440.77     4058.12     68.49 o 
   1   1   2       83.80       15.23      2.79 o 
   2   1   2     5242.85     5070.67     61.86 o 
   3   1   2     7125.88     7032.81     85.16 o 
   4   1   2      245.33      282.98     10.78 o 
   5   1   2     6282.35     5655.29     74.35 o 
   6   1   2     1715.68     1959.78     34.29 o 
   7   1   2       63.31       42.13      7.33 o 
   8   1   2       29.00       40.28      8.14 o 
   9   1   2      136.02      183.09     16.74 o 
  10   1   2      306.80      425.18     40.34 o 
  11   1   2      133.56      137.36     24.51 o 
  12   1   2        0.11       13.91     16.71 o 
 -13   2   2       61.99       71.51     21.86 o 
 -12   2   2       80.85       69.81     16.01 o 
 -11   2   2      135.31      191.24     36.70 o 
 -10   2   2      717.03      951.48     45.05 o 
  -9   2   2      313.83      404.49     22.04 o 
  -8   2   2        1.40       13.42      7.55 o 
  -7   2   2     1110.26      984.18     26.64 o 
  -6   2   2     1618.84     1684.92     35.00 o 
  -5   2   2      258.14      212.96     10.83 o 
  -4   2   2      100.12       38.53      5.44 o 
  -3   2   2     2975.97     4246.21     79.16 o 
  -2   2   2    20971.30    20940.18    236.78 o 
  -1   2   2      678.51      320.53      9.34 o 
   0   2   2     1793.02     2085.68     39.03 o 
   1   2   2        6.17       12.32      2.51 o 
   2   2   2     3188.36     4435.83     63.55 o 
   3   2   2       52.93       42.85      4.53 o 
   4   2   2     1835.23     2738.30     44.71 o 
   5   2   2     3945.85     3353.93     54.81 o 
   6   2   2        3.25       -1.16      9.67 o 
   7   2   2       14.44       10.41      6.10 o 
   8   2   2      760.56      577.33     25.09 o 
   9   2   2      909.04      918.06     44.14 o 
  10   2   2      227.82      269.41     21.07 o 
  11   2   2       68.66       50.16     20.15 o 
  12   2   2        8.98       18.23     17.77 o 
 -13   3   2       54.11       64.37     21.72 o 
 -12   3   2       12.24       -2.16     12.50 o 
 -11   3   2       87.90       87.67     27.03 o 
 -10   3   2     1603.84     1707.74     55.32 o 
  -9   3   2      190.78      115.84     13.13 o 
  -8   3   2      285.54      263.65     15.16 o 
  -7   3   2       49.64       62.96     11.31 o 
  -6   3   2     1869.77     1657.16     34.48 o 
  -5   3   2     1013.28     1106.05     25.10 o 
  -4   3   2       30.71       11.81      4.12 o 
  -3   3   2      730.91      536.89     16.24 o 
  -2   3   2     2108.89     1379.02     26.54 o 
  -1   3   2     9096.10     9189.81    107.93 o 
   0   3   2     6094.99     8757.64    102.94 o 
   1   3   2        6.66       19.52      3.87 o 
   2   3   2       56.33       21.09      6.61 o 
   3   3   2      793.99      925.85     27.23 o 
   4   3   2       41.25       63.94     14.26 o 
   5   3   2     2862.15     2901.79     48.58 o 
   6   3   2      266.83      249.10     12.43 o 
   7   3   2      844.88      846.76     33.95 o 
   8   3   2     1846.63     1898.60     47.76 o 
   9   3   2      253.55      212.63     18.32 o 
  10   3   2       87.53       75.64     16.47 o 
  11   3   2        4.51       -4.91     15.31 o 
  12   3   2      128.12      104.89     24.04 o 
 -13   4   2      165.47      183.05     22.46 o 
 -12   4   2       51.21       24.09     17.43 o 
 -11   4   2     1026.25      919.99     42.33 o 
 -10   4   2        1.45       20.35     21.97 o 
  -9   4   2       27.09       25.09     12.09 o 
  -8   4   2       16.96       39.98     10.02 o 
  -7   4   2      297.25      184.85     12.45 o 
  -6   4   2     2576.65     2369.51     44.24 o 
  -5   4   2      540.54      505.24     14.48 o 
  -4   4   2      118.23      421.13     16.70 o 
  -3   4   2     2823.88     2812.98     47.06 o 
  -2   4   2    11491.28     8771.54    149.35 o 
   0   4   2     4041.71     5409.09     60.13 o 
   1   4   2      389.21      309.48     10.77 o 
   2   4   2       24.18       38.51      8.23 o 
   3   4   2     2290.86     1912.19     45.05 o 
   4   4   2      426.23      505.60     22.11 o 
   5   4   2     5303.30     4665.71     71.33 o 
   6   4   2      157.50      265.89     19.08 o 
   7   4   2      130.50      130.46     27.03 o 
   8   4   2        0.24       -5.19     23.94 o 
   9   4   2      592.68      646.94     31.57 o 
  10   4   2       97.67       97.27     16.40 o 
  11   4   2      184.66      186.18     37.49 o 
  12   4   2       12.52       16.97     18.07 o 
 -13   5   2        2.36        5.91     17.27 o 
 -12   5   2      141.58       90.32     20.81 o 
 -11   5   2       61.88       55.39     17.48 o 
 -10   5   2       85.02       69.37     39.02 o 
  -9   5   2      164.46       86.00     20.60 o 
  -8   5   2      355.98      308.46     29.25 o 
  -7   5   2     3060.38     3617.14     56.18 o 
  -6   5   2      986.32     1410.06     28.03 o 
  -5   5   2       39.62       91.56     12.33 o 
  -4   5   2     7091.64     7700.59     96.25 o 
  -3   5   2      628.81      462.66     12.33 o 
  -2   5   2       10.08       12.40      5.34 o 
  -1   5   2     7442.35     8963.64     96.57 o 
   0   5   2      852.10      648.11     30.59 o 
   1   5   2      188.55      272.55      8.35 o 
   2   5   2     2279.40     2024.40     30.77 o 
   3   5   2     1961.68     1777.43     43.96 o 
   4   5   2       22.76        5.08      7.64 o 
   5   5   2      589.89      702.98     28.29 o 
   6   5   2        4.63       -2.76      8.07 o 
   7   5   2       52.63       25.78     11.52 o 
   8   5   2      460.43      584.62     44.79 o 
   9   5   2        5.44        3.80     12.60 o 
  10   5   2        1.57       11.92     11.59 o 
  11   5   2        8.14       21.75     13.36 o 
  12   5   2      245.64      245.59     31.53 o 
 -13   6   2       16.23       11.70     17.85 o 
 -12   6   2       32.16       21.79     17.65 o 
 -11   6   2       42.98       30.87     17.11 o 
 -10   6   2      106.74      115.27     16.68 o 
  -9   6   2       15.57        9.74     10.19 o 
  -8   6   2      290.41      289.69     33.43 o 
  -7   6   2     1865.13     2056.37     46.25 o 
  -6   6   2     1719.15     1894.55     34.62 o 
  -5   6   2      746.40      656.71     17.38 o 
  -4   6   2     2038.90     1527.75     27.57 o 
  -3   6   2     1146.93     1217.45     20.73 o 
  -2   6   2      305.81      355.53      9.92 o 
  -1   6   2     2938.79     4514.59     48.50 o 
   0   6   2      458.25      869.07     16.04 o 
   1   6   2      131.55      178.98      7.59 o 
   2   6   2      790.02      900.41     20.45 o 
   3   6   2       21.25       13.26      4.70 o 
   4   6   2       49.62       50.71     11.08 o 
   5   6   2     3555.19     3110.12     71.36 o 
   6   6   2       19.62       14.75     16.30 o 
   7   6   2        2.70       15.03     11.60 o 
   8   6   2        9.72       19.24     15.69 o 
   9   6   2      740.01      864.69    102.24 o 
  10   6   2      154.36      116.99     17.40 o 
  11   6   2      131.19      114.95     18.87 o 
  12   6   2        0.15      -11.09     13.21 o 
 -12   7   2        1.59        7.90     17.66 o 
 -11   7   2        0.29      -10.83     19.28 o 
 -10   7   2        9.49        3.04     15.61 o 
  -9   7   2       37.32       35.86     11.82 o 
  -8   7   2      119.24      122.94     14.98 o 
  -7   7   2      149.09      109.96     13.08 o 
  -6   7   2       77.36       78.94      8.36 o 
  -5   7   2       37.71       31.83     14.16 o 
  -4   7   2     3480.55     3628.04     52.92 o 
  -3   7   2     2517.35     3594.26     46.48 o 
  -2   7   2      927.34     1140.95     21.95 o 
  -1   7   2     2227.06     2265.13     28.99 o 
   0   7   2     3131.10     2685.02     49.36 o 
   1   7   2     6514.04     6259.69     72.91 o 
   2   7   2     4934.09     5757.67     75.54 o 
   3   7   2     4832.24     5476.46     72.85 o 
   4   7   2      112.97       85.97     10.72 o 
   5   7   2      546.52      661.09     29.12 o 
   6   7   2      408.13      454.89     26.21 o 
   7   7   2      313.99      225.08     21.52 o 
   8   7   2      163.16       96.22     17.79 o 
   9   7   2       34.01       41.72     16.83 o 
  10   7   2        9.42       12.56     15.17 o 
  11   7   2       43.78       88.77     17.19 o 
  12   7   2       13.26       21.77     15.92 o 
 -12   8   2       20.25       24.86     19.79 o 
 -11   8   2       44.89       48.38     21.00 o 
 -10   8   2       54.81       44.53     19.09 o 
  -9   8   2       58.98       75.44     19.59 o 
  -8   8   2      177.23      208.33     24.90 o 
  -7   8   2      172.11      127.49     14.00 o 
  -6   8   2     1823.43     1869.83     43.31 o 
  -5   8   2      561.09      720.75     19.53 o 
  -4   8   2        4.38        4.28      4.97 o 
  -3   8   2      996.24     1023.96     20.34 o 
  -2   8   2      582.96      625.45     21.41 o 
  -1   8   2      182.03      367.86     10.45 o 
   0   8   2     6985.74     8210.10     92.44 o 
   1   8   2      576.47      679.12     30.83 o 
   2   8   2      723.29      508.11     15.14 o 
   3   8   2     5275.84     5789.98     77.95 o 
   4   8   2     5235.66     5500.33     92.23 o 
   5   8   2      149.47      132.03     13.44 o 
   6   8   2      242.95      238.76     26.67 o 
   7   8   2       52.86       68.89     17.84 o 
   8   8   2       15.17       37.76     15.17 o 
   9   8   2        4.81       13.87     14.91 o 
  10   8   2      165.94      146.47     25.66 o 
  11   8   2      107.33       60.75     20.53 o 
 -12   9   2       30.32       -2.78     22.07 o 
 -11   9   2        4.44        8.81     17.15 o 
 -10   9   2       59.15       39.37     18.79 o 
  -9   9   2      341.92      244.79     28.13 o 
  -8   9   2        1.20       11.23     13.89 o 
  -7   9   2      106.55      164.08     22.43 o 
  -6   9   2       51.25      123.34     18.60 o 
  -5   9   2      641.09      743.47     25.71 o 
  -4   9   2      338.52      528.04     16.78 o 
  -3   9   2     2932.36     3155.04     49.53 o 
  -2   9   2       12.34       17.21      4.19 o 
  -1   9   2      297.69      256.02      9.47 o 
   0   9   2        9.58       -1.95      3.73 o 
   1   9   2      964.56     1506.95     26.57 o 
   2   9   2      312.29      210.44     11.00 o 
   3   9   2     2296.97     1994.23     44.86 o 
   4   9   2      450.31      341.76     18.90 o 
   5   9   2        1.77        8.60      8.92 o 
   6   9   2       29.67        8.29     10.23 o 
   7   9   2     1808.13     1957.13     50.49 o 
   8   9   2       95.26       72.67     16.65 o 
   9   9   2       21.10        1.67     12.27 o 
  10   9   2       28.81       -9.10     12.51 o 
  11   9   2      144.30      134.25     25.84 o 
 -11  10   2       38.67       45.64     20.71 o 
 -10  10   2       63.34       58.14     20.77 o 
  -9  10   2       85.64       70.22     20.33 o 
  -8  10   2       29.18       64.00     18.58 o 
  -7  10   2       34.82       41.76     15.44 o 
  -6  10   2      762.71      730.43     36.85 o 
  -5  10   2      548.78      557.00     30.28 o 
  -4  10   2      137.69      124.87     12.61 o 
  -3  10   2        8.17        0.26      4.73 o 
  -2  10   2     1428.02     1654.58     38.75 o 
  -1  10   2     1800.25     1517.53     43.53 o 
   0  10   2      566.30      328.25     11.25 o 
   1  10   2       15.99       24.73      5.66 o 
   2  10   2        1.15       41.38      7.14 o 
   3  10   2      211.26      200.81     26.35 o 
   4  10   2     1454.18     1661.82     42.58 o 
   5  10   2      215.02      192.34     16.90 o 
   6  10   2      743.49      794.02     31.31 o 
   7  10   2      452.04      457.48     26.07 o 
   8  10   2      802.58      802.45     33.56 o 
   9  10   2      401.69      410.25     27.55 o 
  10  10   2      105.55       99.16     33.05 o 
 -11  11   2       28.98       43.89     22.48 o 
 -10  11   2       77.51       41.55     19.68 o 
  -9  11   2      490.49      449.74     36.64 o 
  -8  11   2       55.63       93.19     22.88 o 
  -7  11   2       12.45       12.51     13.20 o 
  -6  11   2        2.34       14.28     14.37 o 
  -5  11   2        1.40      -13.77     21.36 o 
  -4  11   2      322.43      229.83     21.81 o 
  -3  11   2      525.09      763.94     22.91 o 
  -2  11   2      776.47      761.71     17.47 o 
  -1  11   2       60.20       70.76      7.72 o 
   0  11   2        0.24        2.76      4.45 o 
   1  11   2     1453.58     1510.35     28.82 o 
   2  11   2     1121.34      881.75     32.25 o 
   3  11   2       41.38       16.49     16.41 o 
   4  11   2       19.27       15.83      9.89 o 
   5  11   2      915.53      833.92     31.67 o 
   6  11   2      107.06      144.28     17.54 o 
   7  11   2      158.70      222.79     20.90 o 
   8  11   2       13.11       24.69     13.33 o 
   9  11   2       50.12       28.57     18.93 o 
  10  11   2      121.38      135.31     25.55 o 
 -10  12   2        3.85       -1.65     18.04 o 
  -9  12   2        0.90        3.34     25.16 o 
  -8  12   2       95.55       90.90     34.22 o 
  -7  12   2      341.39      285.73     29.05 o 
  -6  12   2        9.42       23.44     14.86 o 
  -5  12   2      106.17      116.45     19.02 o 
  -4  12   2      450.46      327.41     26.77 o 
  -3  12   2     1800.85     1892.04     39.38 o 
  -2  12   2      300.51      324.61     16.67 o 
  -1  12   2     1635.18     1566.05     38.53 o 
   0  12   2      397.54      446.49     14.48 o 
   1  12   2       90.90      113.39      9.78 o 
   2  12   2     1062.96     1030.13     38.47 o 
   3  12   2      917.55      786.21     37.47 o 
   4  12   2      155.24      173.53     17.62 o 
   5  12   2        2.29        6.07     10.41 o 
   6  12   2      100.46      106.09     16.32 o 
   7  12   2       20.92        8.54     14.85 o 
   8  12   2      144.86      153.71     25.12 o 
   9  12   2      107.64      108.60     23.62 o 
  -9  13   2       23.71       53.27     20.96 o 
  -8  13   2      556.96      607.53     42.17 o 
  -7  13   2        6.62       -0.71     14.81 o 
  -6  13   2      169.54      163.00     23.58 o 
  -5  13   2       15.80        0.56     11.96 o 
  -4  13   2     1924.06     2278.74     91.51 o 
  -3  13   2      207.84      222.51     18.56 o 
  -2  13   2       66.57       92.10     12.70 o 
  -1  13   2      580.22      606.76     21.84 o 
   0  13   2      436.38      590.94     20.58 o 
   1  13   2        5.06        8.71      7.88 o 
   2  13   2      142.13      137.28     15.03 o 
   3  13   2      290.23      239.68     18.98 o 
   4  13   2       24.59       30.77     11.46 o 
   5  13   2       76.60      100.31     16.25 o 
   6  13   2      297.83      345.03     31.07 o 
   7  13   2      128.51      121.93     23.24 o 
   8  13   2      302.09      275.09     46.21 o 
   9  13   2        0.89      -28.55     19.03 o 
  -9  14   2       10.69       46.00     21.51 o 
  -8  14   2       13.40      -21.74     14.49 o 
  -7  14   2      776.57      963.09     49.07 o 
  -6  14   2       43.20       43.90     17.04 o 
  -5  14   2        1.75       -7.62     12.99 o 
  -4  14   2      321.57      356.80     28.80 o 
  -3  14   2       43.39        4.17     12.21 o 
  -2  14   2       34.81       26.35     11.03 o 
  -1  14   2       11.71       47.23     10.47 o 
   0  14   2      335.45      347.58     18.46 o 
   1  14   2       56.36       37.25      9.87 o 
   2  14   2       38.67       35.55     11.88 o 
   3  14   2      802.78      839.61     47.01 o 
   4  14   2       47.88       16.85     14.36 o 
   5  14   2      254.27      300.22     29.59 o 
   6  14   2      204.35      245.38     34.42 o 
   7  14   2        8.96       30.81     17.82 o 
   8  14   2        7.17        4.55     17.75 o 
  -8  15   2      148.58      271.66     33.42 o 
  -7  15   2      143.37       69.45     33.05 o 
  -6  15   2        2.49        4.38     15.24 o 
  -5  15   2       29.36       68.66     19.97 o 
  -4  15   2      197.05      195.36     51.83 o 
  -3  15   2      544.05      632.01     36.21 o 
  -2  15   2      105.57      151.89     17.46 o 
  -1  15   2      157.36      101.46     14.11 o 
   0  15   2      132.79      164.42     15.32 o 
   1  15   2       66.08       84.49     13.13 o 
   2  15   2      618.40      569.70     50.77 o 
   3  15   2        1.81       -6.11     15.79 o 
   4  15   2       34.94       32.78     16.54 o 
   5  15   2       11.64       36.97     17.11 o 
   6  15   2      169.69      142.88     24.73 o 
   7  15   2       44.62       50.74     20.65 o 
  -7  16   2       26.57       58.10     19.15 o 
  -6  16   2      364.10      397.82     36.22 o 
  -5  16   2       29.16       26.49     17.17 o 
  -4  16   2      348.39      317.12     30.62 o 
  -3  16   2      326.02      327.02     30.05 o 
  -2  16   2       38.06       40.33     13.17 o 
  -1  16   2      774.91      755.87     40.28 o 
   0  16   2        2.87      -13.52     13.99 o 
   1  16   2       66.83       79.45     15.25 o 
   2  16   2       32.97       10.02     14.68 o 
   3  16   2      128.81      135.50     22.73 o 
   4  16   2      143.59       96.65     21.99 o 
   5  16   2       63.43       80.57     28.29 o 
   6  16   2       24.54      -14.35     34.97 o 
  -5  17   2       50.02       46.81     20.53 o 
  -4  17   2      250.78      263.70     30.31 o 
  -3  17   2      174.55      230.85     27.77 o 
  -2  17   2       62.34       88.45     21.41 o 
  -1  17   2        0.02       -3.04     19.23 o 
   0  17   2        7.39        0.71     20.35 o 
   1  17   2      443.31      508.81     36.56 o 
   2  17   2       98.44       79.66     20.56 o 
   3  17   2      340.87      366.10     34.12 o 
   4  17   2       13.50       11.69     17.70 o 
  -3  18   2       71.81      104.27     32.19 o 
  -2  18   2      446.72      471.02     55.57 o 
  -1  18   2       33.61       43.02     25.71 o 
   0  18   2      207.09      244.06     41.10 o 
   1  18   2        6.40       -2.02     23.59 o 
   2  18   2       38.41       17.31     29.15 o 
 -13   0   3        5.55        0.40     23.49 o 
 -11   0   3       65.18      111.45     18.44 o 
  -9   0   3       85.36      215.01     27.13 o 
  -7   0   3       23.58       16.50     10.83 o 
  -5   0   3     4794.85     5292.03    140.51 o 
  -3   0   3    16378.63    16266.53    375.05 o 
  -1   0   3    13679.04    17907.04    404.91 o 
   1   0   3    56858.94    55535.41    866.12 o 
   3   0   3      143.66      136.85     12.75 o 
   5   0   3      678.69      935.15     29.30 o 
   7   0   3       65.55       78.64     12.19 o 
   9   0   3      182.34      201.45     34.11 o 
  11   0   3      292.99      246.39     42.01 o 
 -13   1   3        4.23        5.27     16.20 o 
 -12   1   3      191.66      216.73     20.93 o 
 -11   1   3        0.64        6.38     10.99 o 
 -10   1   3       24.93        6.53      9.01 o 
  -9   1   3        0.39       -1.34      4.59 o 
  -8   1   3      207.92      233.89     25.31 o 
  -7   1   3      155.41      231.30     20.70 o 
  -6   1   3     2248.26     1757.34     44.89 o 
  -5   1   3        2.68       -0.63     10.17 o 
  -4   1   3      301.00      361.29     15.89 o 
  -3   1   3     1264.25     1565.04     28.83 o 
  -2   1   3     5022.75     6235.89     86.86 o 
  -1   1   3      102.28       33.81      5.08 o 
   0   1   3     4358.40     6842.24     92.88 o 
   1   1   3     2812.86     2427.02     32.45 o 
   2   1   3      306.53      251.42     13.27 o 
   3   1   3      112.97      158.54      7.60 o 
   4   1   3     7071.14     6009.56     76.77 o 
   5   1   3      160.93      170.34      9.56 o 
   6   1   3       58.40       28.72      6.31 o 
   7   1   3       32.39       58.07      8.01 o 
   8   1   3      564.46      669.08     25.97 o 
   9   1   3      225.42      149.21     22.10 o 
  10   1   3      590.13      636.26     90.09 o 
  11   1   3       43.53       55.27     20.52 o 
  12   1   3       17.94       30.42     19.52 o 
 -13   2   3        0.14       16.83     18.45 o 
 -12   2   3        4.64       27.91     12.94 o 
 -11   2   3      322.95      362.28     28.08 o 
 -10   2   3      538.14      549.90     24.08 o 
  -9   2   3      450.07      472.15     23.17 o 
  -8   2   3       26.38       64.79      9.71 o 
  -7   2   3      360.70      599.94     32.29 o 
  -6   2   3        0.90        8.28      5.85 o 
  -5   2   3      874.81      995.69     40.09 o 
  -4   2   3      315.89      290.26     11.99 o 
  -3   2   3     2307.60     2888.61     40.51 o 
  -2   2   3       20.53       84.82      5.97 o 
  -1   2   3     7408.88     8376.22     98.93 o 
   0   2   3     3057.54     2848.56     43.29 o 
   1   2   3    24962.04    25101.89    325.19 o 
   2   2   3     1322.24      961.17     16.76 o 
   3   2   3       23.90       61.98      5.51 o 
   4   2   3      128.51      202.30      9.51 o 
   5   2   3     1077.76     1257.08     30.06 o 
   6   2   3     2660.37     2343.44     39.14 o 
   7   2   3      463.81      541.09     22.22 o 
   8   2   3      324.88      339.64     19.95 o 
   9   2   3       10.41       46.00     12.25 o 
  10   2   3      355.61      319.77     29.99 o 
  11   2   3        0.59       13.01     17.00 o 
  12   2   3        1.57        0.56     16.70 o 
 -13   3   3      140.71      127.36     33.31 o 
 -12   3   3        2.03       -3.20     14.54 o 
 -11   3   3      271.86      263.88     34.32 o 
 -10   3   3       14.52       63.02     15.98 o 
  -9   3   3        0.32        0.47      7.35 o 
  -8   3   3      258.50      263.59     16.75 o 
  -7   3   3      167.97      201.51     12.88 o 
  -6   3   3     1513.49     1059.42     23.32 o 
  -5   3   3      403.35      360.79     15.29 o 
  -4   3   3      842.14      606.60     22.35 o 
  -3   3   3     2287.24     1852.76     29.60 o 
  -2   3   3        1.76       10.51      3.77 o 
  -1   3   3    16858.97    13483.19    156.23 o 
   0   3   3      784.75      600.84     13.06 o 
   1   3   3      147.34      369.70     10.71 o 
   2   3   3      186.71       76.41      9.23 o 
   3   3   3     3874.45     4850.69     91.80 o 
   4   3   3     2875.60     2702.52     48.91 o 
   5   3   3     1081.94     1210.13     23.42 o 
   6   3   3       37.23       50.70      9.38 o 
   7   3   3       65.50       48.63      9.82 o 
   8   3   3        1.02        0.45      9.77 o 
   9   3   3      394.11      366.48     22.89 o 
  10   3   3      179.01      217.75     19.96 o 
  11   3   3       22.57       -3.14     16.61 o 
  12   3   3       11.01       18.01     21.41 o 
 -13   4   3        2.97       -7.86     17.85 o 
 -12   4   3        4.91      -17.76     13.38 o 
 -11   4   3       64.59       50.50     16.73 o 
 -10   4   3      579.71      510.25     30.45 o 
  -9   4   3      280.03      212.97     20.55 o 
  -8   4   3        5.01       30.01      7.22 o 
  -7   4   3     2273.93     2433.50     48.45 o 
  -6   4   3     1354.58     1235.05     25.65 o 
  -5   4   3      460.85      272.92     13.37 o 
  -4   4   3      449.92      242.09     18.21 o 
  -3   4   3      227.82      437.40     15.21 o 
  -2   4   3     2671.18     2394.26     35.97 o 
  -1   4   3     7326.80     7451.50    105.90 o 
   0   4   3     2097.29     2148.53     30.39 o 
   1   4   3     3783.91     3431.44     52.56 o 
   2   4   3      554.93      781.20     25.84 o 
   3   4   3      521.66      702.90     25.22 o 
   4   4   3       32.61       25.78      9.92 o 
   5   4   3     1305.00      954.36     32.84 o 
   6   4   3      492.20      433.71     24.08 o 
   7   4   3      200.92       97.93     16.12 o 
   8   4   3      796.59      957.54     32.56 o 
   9   4   3      432.27      361.21     23.91 o 
  10   4   3       99.43       88.35     15.31 o 
  11   4   3        1.44       10.36     16.60 o 
  12   4   3      123.10      102.71     25.28 o 
 -13   5   3       16.96       23.85     20.31 o 
 -12   5   3       75.94       36.45     18.85 o 
 -11   5   3      157.32      230.66     26.59 o 
 -10   5   3      307.82      437.97     24.37 o 
  -9   5   3      436.73      552.08     44.45 o 
  -8   5   3      215.58      143.30     11.16 o 
  -7   5   3      987.42      885.19     26.37 o 
  -6   5   3      725.14      702.90     18.86 o 
  -5   5   3        9.71       -0.59      4.01 o 
  -4   5   3        8.93        3.51      3.73 o 
  -3   5   3     3105.34     2306.13     43.38 o 
  -2   5   3       80.05       41.51      5.53 o 
  -1   5   3    14380.74    14083.73    165.31 o 
   0   5   3     4142.19     4765.74     55.75 o 
   1   5   3      287.58      357.07     11.98 o 
   2   5   3        5.44       -2.41      3.09 o 
   3   5   3      113.32      218.66     15.75 o 
   4   5   3       71.28       41.73     10.49 o 
   5   5   3     2850.85     2981.47    131.45 o 
   6   5   3       87.52       84.24     14.09 o 
   7   5   3      171.60      193.22     19.24 o 
   8   5   3        2.81       36.87     11.02 o 
   9   5   3      657.56      608.25     28.46 o 
  10   5   3        9.05       -3.92     11.00 o 
  11   5   3       27.40       49.11     15.50 o 
  12   5   3        0.44       -7.00     16.98 o 
 -13   6   3       82.02       97.99     25.52 o 
 -12   6   3        5.50       21.18     33.96 o 
 -11   6   3       19.65        7.81     15.69 o 
 -10   6   3      154.31      127.73     21.32 o 
  -9   6   3        1.97       15.43      9.89 o 
  -8   6   3      460.35      361.62     19.87 o 
  -7   6   3      771.83      630.29     19.61 o 
  -6   6   3     5246.91     4897.39     69.45 o 
  -5   6   3     2658.12     2184.48     39.26 o 
  -4   6   3     3658.23     4377.77     60.20 o 
  -3   6   3     1802.11     2116.42     65.86 o 
  -2   6   3     4185.99     5555.81     65.60 o 
  -1   6   3      493.30      353.10     11.91 o 
   0   6   3      824.90      722.60     14.95 o 
   1   6   3       60.53       31.24      6.70 o 
   2   6   3     2305.98     2354.64     35.95 o 
   3   6   3      744.57      658.23     46.41 o 
   4   6   3      676.49      762.80     41.55 o 
   5   6   3      923.84     1186.26     39.58 o 
   6   6   3      707.49      678.15     30.71 o 
   7   6   3       21.01       22.35     18.68 o 
   8   6   3      179.60      156.93     21.26 o 
   9   6   3       22.10       15.59     11.82 o 
  10   6   3       22.54       21.86     13.54 o 
  11   6   3       12.73       21.70     13.79 o 
 -12   7   3        3.33        8.41     16.28 o 
 -11   7   3        5.23      -21.20     14.14 o 
 -10   7   3        0.28       -5.83     13.53 o 
  -9   7   3       56.91       51.97     17.06 o 
  -8   7   3       51.97       12.19     11.96 o 
  -7   7   3      119.70      269.58     17.25 o 
  -6   7   3      176.95      244.14     12.26 o 
  -5   7   3        4.80       36.23      6.22 o 
  -4   7   3      440.70      589.40     14.74 o 
  -3   7   3    11180.54    11089.98    148.20 o 
  -2   7   3     8629.27     8315.09     84.23 o 
  -1   7   3     8100.27     7287.19     82.03 o 
   0   7   3     5299.05     6117.93     71.79 o 
   1   7   3       52.83       66.23      5.98 o 
   2   7   3      692.47      971.55     20.28 o 
   3   7   3      425.44      379.66     19.15 o 
   4   7   3      398.68      305.34     21.08 o 
   5   7   3     1384.86     1477.24     63.67 o 
   6   7   3      645.50      604.76     30.40 o 
   7   7   3       21.63       18.02     28.24 o 
   8   7   3        0.66      -14.02     13.26 o 
   9   7   3      171.69      147.98     21.85 o 
  10   7   3      123.20       71.80     34.20 o 
  11   7   3       86.78       66.67     17.59 o 
 -12   8   3       37.45       51.53     22.02 o 
 -11   8   3      188.71      164.12     26.82 o 
 -10   8   3      177.24      175.91     25.47 o 
  -9   8   3       27.62       64.94     17.82 o 
  -8   8   3       14.56       -0.73     12.15 o 
  -7   8   3       19.59        1.28     10.95 o 
  -6   8   3      446.10      506.26     20.86 o 
  -5   8   3      312.90      364.43     26.20 o 
  -4   8   3      662.96      565.39     15.12 o 
  -3   8   3     2327.63     2269.07     36.17 o 
  -2   8   3      491.84      814.33     15.45 o 
  -1   8   3       88.50      139.49      8.12 o 
   0   8   3     1338.77     1951.79     30.68 o 
   1   8   3     7950.00     8513.56     97.25 o 
   2   8   3     1471.21     1168.59     24.00 o 
   3   8   3      405.17      407.76     19.12 o 
   4   8   3     1047.75     1152.66     32.97 o 
   5   8   3      812.08      672.22     25.92 o 
   6   8   3      198.91      254.63     22.27 o 
   7   8   3      469.20      477.34     29.93 o 
   8   8   3        0.41      -14.38     11.41 o 
   9   8   3        0.12        7.05     14.95 o 
  10   8   3        0.21        4.31     12.65 o 
  11   8   3       95.22       96.86     18.92 o 
 -12   9   3       29.91       48.15     20.59 o 
 -11   9   3       20.39       53.53     21.00 o 
 -10   9   3       43.43       73.59     21.90 o 
  -9   9   3       50.69        4.67     16.00 o 
  -8   9   3      322.89      368.03     30.16 o 
  -7   9   3       39.60       17.44     13.96 o 
  -6   9   3      995.47      985.54     41.44 o 
  -5   9   3       11.10       38.61     13.30 o 
  -4   9   3      568.42      522.45     17.98 o 
  -3   9   3      925.62      869.33     21.30 o 
  -2   9   3     2131.83     2346.70     31.87 o 
  -1   9   3      459.12      226.06      9.74 o 
   0   9   3      597.12      260.78     12.83 o 
   1   9   3      184.12      378.32     12.89 o 
   2   9   3      173.42      209.27     10.93 o 
   3   9   3     1502.99     2002.02     55.65 o 
   4   9   3     4292.15     4586.34     82.78 o 
   5   9   3       88.82      106.11     14.23 o 
   6   9   3      299.90      239.25     25.45 o 
   7   9   3       10.00        8.10     10.25 o 
   8   9   3      801.30      878.34     35.13 o 
   9   9   3       52.33       64.90     15.84 o 
  10   9   3        4.75       16.66     14.76 o 
  11   9   3       44.53       36.02     23.41 o 
 -11  10   3       18.17       17.20     17.97 o 
 -10  10   3        2.60       18.27     17.27 o 
  -9  10   3      238.84      228.86     30.22 o 
  -8  10   3       20.95       14.87     15.59 o 
  -7  10   3       20.10       15.07     12.98 o 
  -6  10   3       33.08       39.37     14.43 o 
  -5  10   3     1342.44     1155.96     44.02 o 
  -4  10   3      305.56      378.40     16.81 o 
  -3  10   3     1236.42     1124.47     27.26 o 
  -2  10   3       49.55       76.05     10.79 o 
  -1  10   3      587.12      405.72     13.73 o 
   0  10   3      582.36      575.69     24.68 o 
   1  10   3     1635.28     1985.88     33.36 o 
   2  10   3     1888.22     2034.96     46.32 o 
   3  10   3      307.35      338.39     19.64 o 
   4  10   3      343.39      502.19     23.58 o 
   5  10   3      648.66      718.93     28.65 o 
   6  10   3      949.05      957.73     34.54 o 
   7  10   3      651.55      764.30     32.71 o 
   8  10   3       20.62       14.96     12.36 o 
   9  10   3      189.93      191.90     24.55 o 
  10  10   3       89.61       52.12     17.09 o 
 -11  11   3        2.74        6.19     17.61 o 
 -10  11   3       30.85        5.98     17.26 o 
  -9  11   3       53.10       34.18     18.44 o 
  -8  11   3      339.81      375.85     33.11 o 
  -7  11   3       26.04       -1.50     11.89 o 
  -6  11   3        1.54        5.99     12.29 o 
  -5  11   3      125.34      201.14     22.48 o 
  -4  11   3      191.84      206.43     13.96 o 
  -3  11   3       12.43        2.86      7.91 o 
  -2  11   3      967.41     1149.14     29.46 o 
  -1  11   3      465.69      355.57     17.62 o 
   0  11   3     1691.13     1331.83     30.20 o 
   1  11   3      243.40      151.01     10.19 o 
   2  11   3     1191.76     1254.43     35.87 o 
   3  11   3      221.65      162.16     16.54 o 
   4  11   3       80.65       73.17     12.79 o 
   5  11   3      110.88      120.55     22.31 o 
   6  11   3      271.30      315.21     22.41 o 
   7  11   3      137.05      165.96     19.50 o 
   8  11   3      265.41      271.49     24.12 o 
   9  11   3       10.28       19.31     14.61 o 
  10  11   3       86.70       78.25     23.54 o 
 -10  12   3       54.11       19.85     18.97 o 
  -9  12   3      140.22      250.04     31.58 o 
  -8  12   3      103.51      139.27     28.95 o 
  -7  12   3       11.50       30.28     15.01 o 
  -6  12   3       10.09        6.81     12.91 o 
  -5  12   3      181.21      205.23     23.55 o 
  -4  12   3      227.27      258.64     23.50 o 
  -3  12   3      254.15      300.05     16.27 o 
  -2  12   3      162.34      158.89     11.17 o 
  -1  12   3      162.35      181.89     14.84 o 
   0  12   3       33.38       17.70      6.16 o 
   1  12   3      742.22      658.54     22.91 o 
   2  12   3        2.61       -4.10      8.73 o 
   3  12   3     1276.70     1204.87     37.46 o 
   4  12   3      343.74      431.62     24.25 o 
   5  12   3      525.46      524.97     27.09 o 
   6  12   3       22.38       45.14     14.11 o 
   7  12   3       55.65       48.11     14.44 o 
   8  12   3      237.12      229.94     29.66 o 
   9  12   3       26.59       15.23     34.92 o 
  -9  13   3       53.00       52.03     20.21 o 
  -8  13   3       10.89       -7.74     15.79 o 
  -7  13   3      658.37      733.17     57.04 o 
  -6  13   3      277.52      431.08     33.13 o 
  -5  13   3       14.88        0.80     11.33 o 
  -4  13   3        0.14       10.70     11.94 o 
  -3  13   3       34.42       21.01      9.36 o 
  -2  13   3      483.56      426.17     19.35 o 
  -1  13   3      774.81      782.50     25.04 o 
   0  13   3     1098.59     1210.34     38.76 o 
   1  13   3        2.00       -7.77      7.10 o 
   2  13   3      549.22      586.56     25.97 o 
   3  13   3       15.14        0.37     10.26 o 
   4  13   3       38.44       27.91     11.98 o 
   5  13   3      200.27      210.55     26.77 o 
   6  13   3      218.18      249.26     22.82 o 
   7  13   3      232.63      258.21     30.29 o 
   8  13   3      201.63      184.20     80.12 o 
  -9  14   3       42.19       34.09     21.10 o 
  -8  14   3       89.53      134.97     26.31 o 
  -7  14   3      168.66      124.23     27.08 o 
  -6  14   3       20.65       28.00     16.70 o 
  -5  14   3      114.24      123.76     22.01 o 
  -4  14   3       46.54       10.56     14.77 o 
  -3  14   3      690.35      690.78     48.53 o 
  -2  14   3      211.50      302.67     17.75 o 
  -1  14   3      840.86      936.30     33.36 o 
   0  14   3      205.09      186.13     17.67 o 
   1  14   3       82.15       91.39     12.23 o 
   2  14   3      977.57     1140.62     37.38 o 
   3  14   3      305.17      402.55     24.61 o 
   4  14   3       29.14       15.83     12.55 o 
   5  14   3        2.06      -10.83     12.69 o 
   6  14   3      341.38      361.28     34.20 o 
   7  14   3       57.77        0.31     16.22 o 
   8  14   3       35.63       62.73     22.20 o 
  -8  15   3       99.64      117.04     36.85 o 
  -7  15   3       26.90       56.01     20.43 o 
  -6  15   3      277.65      318.96     32.42 o 
  -5  15   3        0.37      -11.00     15.49 o 
  -4  15   3      639.43      574.16     65.70 o 
  -3  15   3      142.73      102.17     15.69 o 
  -2  15   3       27.84       25.90     15.94 o 
  -1  15   3      258.19      278.86     30.99 o 
   0  15   3      356.25      367.76     23.75 o 
   1  15   3        8.46       21.26      9.99 o 
   2  15   3       88.26      110.11     16.51 o 
   3  15   3      759.01      834.86     38.76 o 
   4  15   3        8.30       29.00     17.87 o 
   5  15   3       67.54       57.20     18.94 o 
   6  15   3       12.92      -11.80     15.55 o 
   7  15   3       20.95       31.22     20.35 o 
  -7  16   3      264.31      255.75     32.81 o 
  -6  16   3       10.47       -7.00     15.90 o 
  -5  16   3        5.90       -2.68     27.53 o 
  -4  16   3      439.11      364.93     31.66 o 
  -3  16   3        1.68        4.49     11.72 o 
  -2  16   3       90.08       40.82     35.13 o 
  -1  16   3        6.89       18.41     12.08 o 
   0  16   3     1007.24     1113.40     58.57 o 
   1  16   3      227.76      161.19     19.96 o 
   2  16   3      423.71      478.32     37.00 o 
   3  16   3        0.03       -2.33     15.18 o 
   4  16   3        3.28       11.00     15.49 o 
   5  16   3       71.20      103.37     22.79 o 
  -5  17   3        0.22       -4.25     14.15 o 
  -4  17   3       27.88       22.94     25.51 o 
  -3  17   3      378.09      394.13     33.85 o 
  -2  17   3      430.70      450.14     47.02 o 
  -1  17   3      182.31      181.88     25.67 o 
   0  17   3      134.75      130.82     33.10 o 
   1  17   3        4.51      -19.13     22.57 o 
   2  17   3      103.78      124.41     36.24 o 
   3  17   3      239.60      188.05     27.73 o 
   4  17   3      180.65      197.42     68.13 o 
  -3  18   3      331.61      373.74     51.02 o 
  -2  18   3        0.03       -0.37     23.33 o 
  -1  18   3        6.40      -21.46     20.04 o 
   0  18   3       93.49       63.27     31.99 o 
   1  18   3      277.25      284.05     44.54 o 
 -12   0   4      277.06      269.17     39.28 o 
 -10   0   4        7.69       56.59     21.36 o 
  -8   0   4        7.82       10.33     10.93 o 
  -6   0   4      637.64      834.43     41.20 o 
  -4   0   4     1133.25      917.48     25.48 o 
  -2   0   4     6369.30     5018.21    127.35 o 
   2   0   4      751.96      701.65     21.37 o 
   4   0   4     7207.96     7634.51    135.31 o 
   6   0   4        0.39        1.23      7.48 o 
   8   0   4      428.23      370.09     39.07 o 
  10   0   4      368.72      340.53     45.65 o 
  12   0   4       10.32      -21.56     25.41 o 
 -13   1   4        0.15        8.08     17.07 o 
 -12   1   4       16.71        2.56     11.64 o 
 -11   1   4      120.51       89.50     14.69 o 
 -10   1   4       20.36       -4.99      8.62 o 
  -9   1   4      131.81      162.73     24.60 o 
  -8   1   4       82.96      108.62     13.74 o 
  -7   1   4       65.09      111.84     13.01 o 
  -6   1   4      180.14      181.61     18.47 o 
  -5   1   4     4246.06     4215.15     68.10 o 
  -4   1   4      436.02      602.32     17.15 o 
  -3   1   4     8258.30     8509.11    102.50 o 
  -2   1   4     2782.18     3328.59     44.09 o 
  -1   1   4     3308.99     5102.82     63.22 o 
   0   1   4     2430.76     2370.22     38.18 o 
   1   1   4       76.98       -1.14      4.72 o 
   2   1   4     1134.31     1364.81     26.17 o 
   3   1   4      288.45      144.12      7.56 o 
   4   1   4      712.12      589.67     15.47 o 
   5   1   4     2448.02     1971.30     33.93 o 
   6   1   4      322.30      344.60     14.11 o 
   7   1   4      111.50      118.79     17.81 o 
   8   1   4      132.46      126.11     21.37 o 
   9   1   4        9.35      -16.68     12.15 o 
  10   1   4      131.94      168.21     25.67 o 
  11   1   4       57.15       48.59     20.94 o 
  12   1   4       18.75       48.97     22.11 o 
 -13   2   4        9.73       20.69     13.78 o 
 -12   2   4      127.46      170.30     23.73 o 
 -11   2   4       34.49       34.35     14.77 o 
 -10   2   4       87.56       66.98     15.47 o 
  -9   2   4       94.57       38.15     12.37 o 
  -8   2   4       32.39        9.48      5.98 o 
  -7   2   4      391.65      469.55     22.77 o 
  -6   2   4     2023.93     1878.76     39.45 o 
  -5   2   4     1042.06     1015.44     37.98 o 
  -4   2   4      351.07      464.83     20.78 o 
  -3   2   4      106.64       99.03      6.44 o 
  -2   2   4     4991.57     5054.72     64.09 o 
  -1   2   4      731.02      887.24     16.92 o 
   0   2   4      664.50      382.71     12.16 o 
   1   2   4     2740.07     2707.97     46.45 o 
   2   2   4      576.47      819.30     16.18 o 
   3   2   4     2722.30     2358.53     35.24 o 
   4   2   4     5768.59     6207.57     79.86 o 
   5   2   4        5.67       -3.13      4.44 o 
   6   2   4     1179.95     1148.46     29.49 o 
   7   2   4        0.46        6.97      7.90 o 
   8   2   4       45.39       33.89     10.31 o 
   9   2   4      178.62      158.30     26.07 o 
  10   2   4       98.08      154.46     25.16 o 
  11   2   4       26.52       37.98     19.83 o 
  12   2   4       28.33       27.19     20.72 o 
 -13   3   4        1.27        9.81     17.07 o 
 -12   3   4       55.89       41.88     17.97 o 
 -11   3   4      172.89      174.67     21.72 o 
 -10   3   4      646.69      689.09     26.85 o 
  -9   3   4      293.30      291.52     15.51 o 
  -8   3   4       37.67       15.49      6.61 o 
  -7   3   4      293.98      273.98     15.33 o 
  -6   3   4     1379.12     1580.57     39.09 o 
  -5   3   4     4174.80     3486.82     50.17 o 
  -4   3   4        3.10       48.93      6.96 o 
  -3   3   4     2835.18     2835.95     53.10 o 
  -2   3   4       69.35      139.43      8.03 o 
  -1   3   4      159.05      160.11      9.17 o 
   0   3   4     3140.53     3584.60     55.13 o 
   1   3   4       18.73       40.78      4.51 o 
   2   3   4      754.89      510.13     11.96 o 
   3   3   4      187.75      164.88     14.05 o 
   4   3   4       23.21       12.78      4.30 o 
   5   3   4       22.53       29.58      5.83 o 
   6   3   4      402.42      449.92     46.04 o 
   7   3   4      241.43      192.51     20.05 o 
   8   3   4      125.91      104.82     32.32 o 
   9   3   4      424.47      511.49     26.14 o 
  10   3   4      124.38       93.24     40.54 o 
  11   3   4       12.08       32.75     18.92 o 
  12   3   4        3.75       10.23     19.43 o 
 -13   4   4      128.03      107.17     24.68 o 
 -12   4   4       97.13      101.68     21.89 o 
 -11   4   4       37.63       67.32     14.74 o 
 -10   4   4        1.51       14.87     10.54 o 
  -9   4   4      800.20      886.36     30.07 o 
  -8   4   4      240.31      143.02     11.97 o 
  -7   4   4      869.23      678.18     27.05 o 
  -6   4   4      174.27      495.05     29.06 o 
  -5   4   4     1988.79     2406.55     38.97 o 
  -4   4   4       17.59       12.36      5.48 o 
  -3   4   4       34.15       55.46      6.12 o 
  -2   4   4       51.60       69.88      6.41 o 
  -1   4   4     3041.65     3260.65     45.97 o 
   0   4   4    13972.42    15506.32    180.71 o 
   1   4   4       47.58       47.87      5.68 o 
   2   4   4      418.26      399.73     19.94 o 
   3   4   4     3473.94     2909.93     64.13 o 
   4   4   4      102.51       47.48     13.81 o 
   5   4   4      103.71       92.17     10.99 o 
   6   4   4      109.75       83.27     12.21 o 
   7   4   4       54.66       29.74      9.62 o 
   8   4   4       12.56       11.51     11.03 o 
   9   4   4      224.01      263.89     23.14 o 
  10   4   4       53.42       42.76     14.39 o 
  11   4   4        1.07        5.76     16.70 o 
  12   4   4        0.04       12.16     20.51 o 
 -13   5   4       50.60       19.94     20.05 o 
 -12   5   4      111.15      171.25     26.61 o 
 -11   5   4       52.18       16.58     14.78 o 
 -10   5   4      354.52      328.59     27.90 o 
  -9   5   4      105.75       68.61     17.54 o 
  -8   5   4      147.22      217.50     12.91 o 
  -7   5   4     1085.72     1416.47     29.80 o 
  -6   5   4     3885.64     3688.88     61.80 o 
  -5   5   4      187.14      160.98     11.03 o 
  -4   5   4      723.05      855.78     20.46 o 
  -3   5   4     4071.02     3962.99     56.49 o 
  -2   5   4      170.49      174.00      9.17 o 
  -1   5   4      857.16      709.14     20.26 o 
   0   5   4     5000.96     4875.05     58.37 o 
   1   5   4      318.88      366.02     26.56 o 
   2   5   4     1189.74      816.91     21.36 o 
   3   5   4     1621.72     1948.21     49.71 o 
   4   5   4        1.11        3.48     14.98 o 
   5   5   4        5.15        6.51      9.59 o 
   6   5   4       17.84        5.11      7.72 o 
   7   5   4      136.68      119.66     14.28 o 
   8   5   4       47.47       55.13     12.63 o 
   9   5   4        6.21       17.17     11.48 o 
  10   5   4       84.76      114.68     21.18 o 
  11   5   4        0.16        7.09     16.98 o 
 -13   6   4       37.39       33.56     19.96 o 
 -12   6   4       21.03       29.61     22.32 o 
 -11   6   4       45.54       69.13     19.67 o 
 -10   6   4       46.51       17.73     14.67 o 
  -9   6   4      630.80      647.25     35.90 o 
  -8   6   4      564.26      606.09     24.45 o 
  -7   6   4     1046.23     1461.95     43.23 o 
  -6   6   4      402.64      582.40     17.25 o 
  -5   6   4      101.20       17.32      6.75 o 
  -4   6   4      302.33      193.69     13.01 o 
  -3   6   4     1777.39     1578.31     29.87 o 
  -2   6   4      312.24      228.27      9.01 o 
  -1   6   4       11.47       13.83      4.75 o 
   0   6   4     2653.49     2368.92     45.64 o 
   1   6   4      444.38      341.23     13.03 o 
   2   6   4      609.45      602.26     22.15 o 
   3   6   4        4.11       48.51     11.65 o 
   4   6   4      245.72      157.14     27.03 o 
   5   6   4     1246.09     1172.50    124.41 o 
   6   6   4      604.36      627.56     67.82 o 
   7   6   4      211.14      212.74     21.77 o 
   8   6   4        1.74        4.56     10.56 o 
   9   6   4      470.45      379.30     24.83 o 
  10   6   4        7.30      -16.60     11.46 o 
  11   6   4       23.74       47.00     16.34 o 
 -12   7   4       65.22       74.85     34.22 o 
 -11   7   4      264.87      201.19     27.56 o 
 -10   7   4      517.09      610.45     38.13 o 
  -9   7   4        8.02        5.06     18.68 o 
  -8   7   4      105.41       59.06     22.02 o 
  -7   7   4        2.47       -1.59      8.05 o 
  -6   7   4     2639.74     2731.67     55.14 o 
  -5   7   4      252.66      235.36     14.41 o 
  -4   7   4     1139.95     1182.46     31.62 o 
  -3   7   4     1599.67     2168.15     38.00 o 
  -2   7   4     3555.28     3122.57     42.23 o 
  -1   7   4      119.08       99.48     11.31 o 
   0   7   4     1119.01      752.39     16.47 o 
   1   7   4     1397.84     1054.58     25.08 o 
   2   7   4      678.20      972.61     23.70 o 
   3   7   4      151.38      112.80     15.16 o 
   4   7   4       39.54       36.17     21.11 o 
   5   7   4      268.74      304.66     22.61 o 
   6   7   4      667.06      557.41     32.90 o 
   7   7   4       81.44       29.85     17.61 o 
   8   7   4       11.48       -3.24      9.97 o 
   9   7   4        6.92        1.20     12.11 o 
  10   7   4       23.77       26.33     13.65 o 
  11   7   4       20.82       18.83     15.00 o 
 -12   8   4       11.65        8.93     18.24 o 
 -11   8   4       23.51       16.38     17.64 o 
 -10   8   4        0.03       26.74     16.56 o 
  -9   8   4      231.40      173.70     29.26 o 
  -8   8   4      337.28      363.91     29.01 o 
  -7   8   4      196.58      185.45     21.26 o 
  -6   8   4      565.70      594.41     23.34 o 
  -5   8   4     1188.69     1249.01     33.39 o 
  -4   8   4      338.87      220.94     20.56 o 
  -3   8   4        3.01       15.55      5.32 o 
  -2   8   4     2493.96     2518.71     32.39 o 
  -1   8   4      386.42      223.17     15.04 o 
   0   8   4       16.15        1.98      3.96 o 
   1   8   4      225.35      185.86     12.84 o 
   2   8   4     1520.49     1504.26     28.24 o 
   3   8   4      789.21      846.62     27.44 o 
   4   8   4     1400.90     1590.21     40.98 o 
   5   8   4       76.41       41.43     19.28 o 
   6   8   4      313.26      336.66     25.73 o 
   7   8   4        0.38       23.91     14.65 o 
   8   8   4      164.71      150.43     21.95 o 
   9   8   4       91.09      106.05     17.89 o 
  10   8   4       23.38       -2.94     12.79 o 
  11   8   4       94.79      129.47     20.95 o 
 -12   9   4       36.39       36.98     21.03 o 
 -11   9   4      103.89       80.89     27.18 o 
 -10   9   4      103.54       79.21     21.26 o 
  -9   9   4       82.95       70.98     62.66 o 
  -8   9   4       13.51      -15.05     12.49 o 
  -7   9   4       93.49      145.17     21.11 o 
  -6   9   4       40.03       -3.51      6.84 o 
  -5   9   4      778.79      942.17     29.24 o 
  -4   9   4       58.22       19.62      6.69 o 
  -3   9   4      420.44      415.26     16.20 o 
  -2   9   4      352.82      210.32     14.40 o 
  -1   9   4     2575.88     2295.17     82.95 o 
   0   9   4     1557.02     1947.51     31.91 o 
   1   9   4     4891.31     4990.36     71.52 o 
   2   9   4      418.18      392.92     19.31 o 
   3   9   4      258.79      223.23     16.56 o 
   4   9   4        3.95        0.59      7.90 o 
   5   9   4      620.64      531.14     25.47 o 
   6   9   4       40.41       38.78     11.84 o 
   7   9   4      214.31      227.19     24.80 o 
   8   9   4       33.79       18.50     16.50 o 
   9   9   4      158.73      157.87     31.79 o 
  10   9   4       16.13       44.44     16.56 o 
 -11  10   4        0.09       -6.51     17.80 o 
 -10  10   4       25.57       33.18     18.11 o 
  -9  10   4       50.91       67.02     22.93 o 
  -8  10   4      756.20      945.86     46.82 o 
  -7  10   4      117.63      209.26     39.53 o 
  -6  10   4      173.73      153.10     33.46 o 
  -5  10   4      290.30      229.09     16.59 o 
  -4  10   4      104.55      104.97     10.59 o 
  -3  10   4        6.40       18.02      6.66 o 
  -2  10   4     1601.96     1731.23     30.81 o 
  -1  10   4      319.31      226.05     11.27 o 
   0  10   4      638.28      792.29     21.41 o 
   1  10   4      344.12      356.36     15.19 o 
   2  10   4      823.40      898.28     29.29 o 
   3  10   4        8.48        9.95     10.25 o 
   4  10   4     1189.88     1153.46     36.13 o 
   5  10   4       46.50       35.81     11.93 o 
   6  10   4       42.04       25.62     11.47 o 
   7  10   4      238.05      221.10     20.96 o 
   8  10   4      251.22      264.28     23.08 o 
   9  10   4        0.36       -1.83     12.71 o 
  10  10   4        0.81       -6.85     12.17 o 
 -11  11   4       44.88       59.85     21.62 o 
 -10  11   4       10.53       25.26     30.93 o 
  -9  11   4      409.77      378.45     35.08 o 
  -8  11   4       12.52       64.52     19.14 o 
  -7  11   4       21.11       39.07     51.27 o 
  -6  11   4      330.28      443.37     31.35 o 
  -5  11   4     1328.74     1565.43     77.29 o 
  -4  11   4        1.45       15.51      7.31 o 
  -3  11   4      390.56      370.29     17.13 o 
  -2  11   4      199.74      283.10     16.21 o 
  -1  11   4       14.45        4.62      5.24 o 
   0  11   4      185.06      142.00     10.37 o 
   1  11   4     1981.74     2044.33     49.07 o 
   2  11   4        0.38       11.36      9.04 o 
   3  11   4      690.40      648.15     27.10 o 
   4  11   4       85.44      112.72     15.13 o 
   5  11   4      143.55      146.63     26.31 o 
   6  11   4        8.38       -7.21     10.56 o 
   7  11   4       11.07        0.68     13.94 o 
   8  11   4      417.34      421.67     28.25 o 
   9  11   4        4.56        3.34     13.05 o 
 -10  12   4       18.10       12.89     29.61 o 
  -9  12   4        2.26        0.76     17.43 o 
  -8  12   4      208.19      151.14     26.29 o 
  -7  12   4       45.32       22.82     15.36 o 
  -6  12   4      223.95      320.77     31.84 o 
  -5  12   4       37.36       37.29     14.33 o 
  -4  12   4       10.98        5.52      7.35 o 
  -3  12   4      945.70      971.68     57.22 o 
  -2  12   4      957.53      984.95     27.53 o 
  -1  12   4      176.61      290.94     13.77 o 
   0  12   4       96.35       79.90     10.47 o 
   1  12   4       23.04       -0.91      6.20 o 
   2  12   4      855.13      895.17     31.30 o 
   3  12   4        8.92       -3.55      9.27 o 
   4  12   4        1.98        1.08      9.77 o 
   5  12   4      579.47      538.90     28.41 o 
   6  12   4       49.62       38.13     14.72 o 
   7  12   4       16.22       44.75     15.35 o 
   8  12   4       64.08       70.96     17.06 o 
   9  12   4       62.50       64.97     23.55 o 
  -9  13   4       90.06      114.61     25.82 o 
  -8  13   4        1.31       -7.71     15.61 o 
  -7  13   4       27.38       47.16     17.30 o 
  -6  13   4       80.11       44.79     15.68 o 
  -5  13   4      492.04      476.04     32.80 o 
  -4  13   4       67.35      103.43     15.28 o 
  -3  13   4      191.28      169.28     16.92 o 
  -2  13   4      382.46      436.39     20.50 o 
  -1  13   4      365.30      394.99     18.86 o 
   0  13   4      354.48      427.86     19.89 o 
   1  13   4       45.08       39.48      9.27 o 
   2  13   4       78.00       77.89     15.93 o 
   3  13   4       27.76       45.97     13.12 o 
   4  13   4        3.15       -2.87     11.25 o 
   5  13   4        0.53       18.75     12.68 o 
   6  13   4      645.99      569.78     31.32 o 
   7  13   4      265.54      260.88     24.38 o 
   8  13   4        0.62       -2.42     16.47 o 
  -9  14   4      206.20      210.42     42.11 o 
  -8  14   4       42.38       60.01     23.84 o 
  -7  14   4       33.03       71.99     20.00 o 
  -6  14   4       93.06       85.82     20.44 o 
  -5  14   4       28.22       54.91     16.46 o 
  -4  14   4      518.22      701.96     35.66 o 
  -3  14   4       15.57       20.47      8.48 o 
  -2  14   4      174.86      130.24     13.65 o 
  -1  14   4       52.07       45.25     14.72 o 
   0  14   4      131.89       83.16     15.30 o 
   1  14   4        8.55       -1.16      9.01 o 
   2  14   4        4.82       -8.53     10.17 o 
   3  14   4     1355.83     1367.76     42.99 o 
   4  14   4      177.53      182.89     19.79 o 
   5  14   4       20.99       31.17     14.10 o 
   6  14   4       81.27       84.31     18.14 o 
   7  14   4      136.07      131.82     24.98 o 
  -8  15   4        6.41       16.61     17.51 o 
  -7  15   4      425.51      390.09     36.93 o 
  -6  15   4       15.28       19.21     15.05 o 
  -5  15   4        5.46       20.61     16.67 o 
  -4  15   4      764.37      805.03     34.79 o 
  -3  15   4        1.49       -1.48      9.76 o 
  -2  15   4        0.05       -0.63     10.99 o 
  -1  15   4      119.63      103.58     16.27 o 
   0  15   4      568.62      618.16     30.38 o 
   1  15   4       20.69       -2.66     14.03 o 
   2  15   4      125.33      130.08     30.99 o 
   3  15   4      116.15      110.00     17.36 o 
   4  15   4       25.16       13.05     13.16 o 
   5  15   4        0.31       41.06     16.78 o 
   6  15   4      432.52      388.72     61.75 o 
  -6  16   4       36.16       54.29     25.16 o 
  -5  16   4        0.87       -1.12     14.92 o 
  -4  16   4       93.00       39.25     59.07 o 
  -3  16   4     1196.18     1242.44     42.74 o 
  -2  16   4      229.59      211.41     26.44 o 
  -1  16   4      355.93      402.25     26.40 o 
   0  16   4        0.05      -15.51     10.34 o 
   1  16   4       36.88       64.65     19.73 o 
   2  16   4       69.53       90.84     22.12 o 
   3  16   4      334.75      375.49     32.54 o 
   4  16   4        0.46      -20.74     13.83 o 
   5  16   4      293.33      281.05     31.99 o 
  -5  17   4      105.08      112.53     24.55 o 
  -4  17   4      376.43      276.65     30.61 o 
  -3  17   4       14.75       15.75     25.16 o 
  -2  17   4        2.29       17.37     16.18 o 
  -1  17   4       57.48       85.79     30.72 o 
   0  17   4      185.19      210.69     22.49 o 
   1  17   4      747.95      801.45     44.09 o 
   2  17   4      234.11      186.06     38.67 o 
   3  17   4        1.89       -6.58     23.18 o 
  -2  18   4      335.56      375.04     34.91 o 
  -1  18   4       65.14       30.90     18.33 o 
   0  18   4       22.90       25.77     17.36 o 
   1  18   4       46.35       56.79     31.08 o 
 -13   0   5        1.26        6.28     23.38 o 
 -11   0   5       10.45      -16.10     17.11 o 
  -9   0   5      258.41      279.59     31.18 o 
  -7   0   5       13.04       -8.30      8.81 o 
  -5   0   5     2403.16     2614.70     56.62 o 
  -3   0   5     1593.29     2172.09     36.38 o 
  -1   0   5     9777.24    11520.53    270.89 o 
   1   0   5     4947.22     4793.75     86.67 o 
   3   0   5     1637.77     1883.87     43.98 o 
   5   0   5     2527.89     2784.36     62.64 o 
   7   0   5        4.68       15.17      9.68 o 
   9   0   5       10.23       19.64     22.07 o 
  11   0   5       53.40       52.84     28.04 o 
 -13   1   5        1.64       11.60     13.36 o 
 -12   1   5      143.64      153.02     22.87 o 
 -11   1   5       48.11       46.55     12.30 o 
 -10   1   5        9.07       29.91     10.01 o 
  -9   1   5        0.73       -8.77      7.98 o 
  -8   1   5       22.40        5.63      7.06 o 
  -7   1   5      147.56      148.17     16.67 o 
  -6   1   5     1461.67     1113.17     28.93 o 
  -5   1   5      257.28      375.58     12.07 o 
  -4   1   5       19.52        7.07      4.50 o 
  -3   1   5      205.82      155.90      6.32 o 
  -2   1   5     5157.27     5326.49     69.29 o 
  -1   1   5      150.21      160.92      8.56 o 
   0   1   5     7778.85     6275.25     89.33 o 
   1   1   5      463.42      370.06     11.05 o 
   2   1   5       12.23       21.11      4.62 o 
   3   1   5        3.33        2.32      4.23 o 
   4   1   5      862.16     1148.56     27.72 o 
   5   1   5      178.57      207.57     11.00 o 
   6   1   5       51.37       79.06      8.53 o 
   7   1   5        3.71        3.97      7.99 o 
   8   1   5      574.24      569.30     37.91 o 
   9   1   5       79.47       27.74     20.45 o 
  10   1   5       26.70       17.12     25.97 o 
  11   1   5        6.01       -5.46     16.56 o 
  12   1   5       19.44       30.52     20.58 o 
 -13   2   5        4.29      -13.37     15.89 o 
 -12   2   5        6.93       -0.50     12.11 o 
 -11   2   5      313.35      323.66     18.45 o 
 -10   2   5      110.65       59.64     10.71 o 
  -9   2   5      638.60      597.49     18.94 o 
  -8   2   5      142.18      166.67     13.93 o 
  -7   2   5       66.55      149.71     14.65 o 
  -6   2   5     2960.27     2962.64     54.67 o 
  -5   2   5     1230.18     1485.69     60.55 o 
  -4   2   5      465.17      502.57     14.09 o 
  -3   2   5      138.48      126.84      9.26 o 
  -2   2   5      511.90      486.58     12.85 o 
  -1   2   5    22952.74    25948.97    294.41 o 
   0   2   5      741.32      842.21     16.68 o 
   1   2   5     1223.39     1148.56     26.05 o 
   2   2   5      115.36      192.33     10.78 o 
   3   2   5       18.04       30.67      5.26 o 
   4   2   5      259.75      242.45     10.73 o 
   5   2   5      349.37      349.63     13.40 o 
   6   2   5      615.29      626.39     23.46 o 
   7   2   5       61.18      105.27     12.82 o 
   8   2   5       14.57       16.30     14.22 o 
   9   2   5      489.46      646.05     38.72 o 
  10   2   5       35.94       27.73     17.24 o 
  11   2   5       49.91       22.54     29.10 o 
  12   2   5        1.95       -5.94     18.82 o 
 -13   3   5       89.99       66.54     21.20 o 
 -12   3   5       12.49       33.17     17.37 o 
 -11   3   5       23.22       19.78     11.99 o 
 -10   3   5       61.50       37.96     17.74 o 
  -9   3   5       37.91       18.38      9.96 o 
  -8   3   5      253.16      229.95     12.05 o 
  -7   3   5      293.17      228.38     12.00 o 
  -6   3   5      851.06      904.84     28.02 o 
  -5   3   5      312.70      346.63     18.93 o 
  -4   3   5      115.53      111.99      7.98 o 
  -3   3   5       12.54        9.06      4.34 o 
  -2   3   5     1051.58     1198.30     22.58 o 
  -1   3   5      842.99      746.11     20.54 o 
   0   3   5    10164.42    10478.26    123.75 o 
   1   3   5      147.17       88.65      6.05 o 
   2   3   5       55.81       58.19      5.88 o 
   3   3   5     2829.32     2900.53     42.36 o 
   4   3   5      524.09      396.32     12.51 o 
   5   3   5      587.96      726.79     24.29 o 
   6   3   5      363.58      427.64     20.73 o 
   7   3   5      182.20      196.68     19.59 o 
   8   3   5      243.76      269.66     19.72 o 
   9   3   5      115.57      122.36     17.19 o 
  10   3   5        0.16       30.83     16.18 o 
  11   3   5        1.72      -19.77     16.53 o 
 -13   4   5        4.26        6.00     18.07 o 
 -12   4   5      309.84      277.70     33.96 o 
 -11   4   5      162.02      198.94     25.14 o 
 -10   4   5      350.54      337.05     27.63 o 
  -9   4   5      249.43      374.81     17.26 o 
  -8   4   5       83.20      134.05     13.03 o 
  -7   4   5        4.21       11.89      4.96 o 
  -6   4   5      837.33      781.56     19.59 o 
  -5   4   5      190.24      248.80     10.23 o 
  -4   4   5      276.98      386.26     13.46 o 
  -3   4   5      290.68      157.03     18.82 o 
  -2   4   5     1268.98     1083.24     22.12 o 
  -1   4   5     1213.50     1463.79     26.31 o 
   0   4   5     1876.28     2547.89     37.12 o 
   1   4   5      239.11      131.17      7.11 o 
   2   4   5        5.06        9.12      3.80 o 
   3   4   5       62.26       31.38      3.72 o 
   4   4   5        4.00        9.72     12.26 o 
   5   4   5      673.85      762.48     29.91 o 
   6   4   5        7.99       12.50      7.96 o 
   7   4   5        7.90       13.86      9.63 o 
   8   4   5       10.84        8.90     10.44 o 
   9   4   5       23.49        5.18     11.47 o 
  10   4   5      228.88      264.10     30.20 o 
  11   4   5        9.47       14.10     23.79 o 
 -13   5   5       72.98       96.73     24.08 o 
 -12   5   5       19.36       24.13     17.50 o 
 -11   5   5        9.40        6.68     15.20 o 
 -10   5   5       32.14       35.33     16.85 o 
  -9   5   5      249.48      276.43     18.52 o 
  -8   5   5       20.27       -1.08      7.76 o 
  -7   5   5      653.77      731.84     23.92 o 
  -6   5   5      133.39       82.13     14.76 o 
  -5   5   5       64.36       41.75      5.25 o 
  -4   5   5     1426.34     1724.96     32.17 o 
  -3   5   5     4261.83     3177.70     48.23 o 
  -2   5   5      230.98      267.68     13.02 o 
  -1   5   5      460.60      474.06     12.22 o 
   0   5   5        1.55        3.36      3.72 o 
   1   5   5      367.00      545.41     13.90 o 
   2   5   5     2517.16     2972.20     49.64 o 
   3   5   5       34.62      123.31     11.40 o 
   4   5   5      902.37     1096.49     30.38 o 
   5   5   5       93.90       79.04     11.37 o 
   6   5   5      215.04      187.76     15.77 o 
   7   5   5        3.34        1.78      8.64 o 
   8   5   5        2.31        9.99     11.46 o 
   9   5   5      327.09      222.88     20.90 o 
  10   5   5       95.56       71.10     16.60 o 
  11   5   5        9.64       27.54     19.33 o 
 -13   6   5        3.70       17.41     18.20 o 
 -12   6   5       87.14       76.47     21.48 o 
 -11   6   5      120.04       95.29     21.71 o 
 -10   6   5      419.81      481.85     34.29 o 
  -9   6   5        7.97       14.08     34.87 o 
  -8   6   5        3.94        1.87      7.55 o 
  -7   6   5       69.14       87.97     11.18 o 
  -6   6   5     3682.94     3243.06    126.28 o 
  -5   6   5      481.87      306.15     20.21 o 
  -4   6   5      346.88      488.13     16.05 o 
  -3   6   5      840.34      538.86     16.57 o 
  -2   6   5      468.52      252.12     14.19 o 
  -1   6   5      432.00      436.90     11.97 o 
   0   6   5     1055.44     1459.73     24.37 o 
   1   6   5        6.29       16.75      7.10 o 
   2   6   5      696.29      731.59     18.39 o 
   3   6   5       54.18       40.86     11.15 o 
   4   6   5      746.41      986.90     36.53 o 
   5   6   5       49.90       23.04      9.82 o 
   6   6   5      925.47      840.21     29.87 o 
   7   6   5       15.97       17.15     10.62 o 
   8   6   5        0.00       -4.78      9.57 o 
   9   6   5      155.55      143.10     18.66 o 
  10   6   5       54.41       51.55     15.37 o 
  11   6   5        0.12       -2.01     17.99 o 
 -12   7   5       51.53       72.69     23.08 o 
 -11   7   5       39.56       30.69     18.56 o 
 -10   7   5      140.88      209.17     26.61 o 
  -9   7   5      260.17      189.06     23.73 o 
  -8   7   5       68.36       22.92      9.25 o 
  -7   7   5       28.69        2.19      7.16 o 
  -6   7   5       46.59      114.92     12.23 o 
  -5   7   5       56.89       51.29      9.33 o 
  -4   7   5      370.01      403.85     15.52 o 
  -3   7   5       13.18        3.34      5.30 o 
  -2   7   5     2211.10     2193.94     32.73 o 
  -1   7   5       18.07       20.16      7.44 o 
   0   7   5       51.47       93.67      8.37 o 
   1   7   5       28.24       27.09      6.18 o 
   2   7   5      666.42      805.94     23.15 o 
   3   7   5     1611.63     1532.92     93.99 o 
   4   7   5       61.97        9.98     16.25 o 
   5   7   5     1072.44     1328.42     46.06 o 
   6   7   5      395.23      354.07     26.13 o 
   7   7   5      140.73      113.50     17.90 o 
   8   7   5        5.57       15.65     11.51 o 
   9   7   5       98.87       66.60     16.24 o 
  10   7   5       24.80       18.72     14.54 o 
  11   7   5       29.45       14.13     15.65 o 
 -12   8   5       35.28      -19.83     16.27 o 
 -11   8   5       41.56       35.10     18.90 o 
 -10   8   5      309.16      389.76     33.17 o 
  -9   8   5       38.90       54.04     17.77 o 
  -8   8   5      124.71      111.30     19.92 o 
  -7   8   5        0.83       -6.10      6.97 o 
  -6   8   5      111.84      217.64     15.89 o 
  -5   8   5     1173.37     1384.82     37.78 o 
  -4   8   5      258.18       99.12      9.88 o 
  -3   8   5      949.44      794.40     22.07 o 
  -2   8   5        8.84        8.15      3.91 o 
  -1   8   5       39.59       23.92      5.01 o 
   0   8   5      656.02      850.09     23.45 o 
   1   8   5      252.68      275.37     11.88 o 
   2   8   5        0.55       26.43     10.57 o 
   3   8   5      608.82      699.30     25.62 o 
   4   8   5      125.73       99.38     16.82 o 
   5   8   5      707.13      668.59     49.96 o 
   6   8   5      282.25      322.72     26.66 o 
   7   8   5       48.87      105.12     30.01 o 
   8   8   5        6.26        6.25     12.01 o 
   9   8   5       18.79        6.31     12.27 o 
  10   8   5       55.23       41.94     16.51 o 
 -12   9   5       29.61       44.65     21.76 o 
 -11   9   5        0.64      -19.15     15.63 o 
 -10   9   5        7.82      -16.85     14.17 o 
  -9   9   5       22.45       -2.77     13.75 o 
  -8   9   5      402.42      461.58     32.83 o 
  -7   9   5       29.80       77.43     33.66 o 
  -6   9   5      501.17      354.90     20.03 o 
  -5   9   5       33.51      122.03     11.46 o 
  -4   9   5      903.77      812.14     23.54 o 
  -3   9   5     1008.51     1376.75     30.64 o 
  -2   9   5     1292.09     1256.17     27.46 o 
  -1   9   5      782.21      699.70     17.70 o 
   0   9   5      137.90      232.48     10.81 o 
   1   9   5        6.38       68.05     11.43 o 
   2   9   5     1073.42     1091.01     32.36 o 
   3   9   5       79.29      144.28     14.77 o 
   4   9   5      559.62      561.94     39.84 o 
   5   9   5      310.16      265.36     20.00 o 
   6   9   5      160.26      210.40     44.14 o 
   7   9   5       26.43       42.25     17.64 o 
   8   9   5      133.12      134.01     18.84 o 
   9   9   5        0.44       -2.53     12.39 o 
  10   9   5        1.94       10.51     15.30 o 
 -11  10   5       78.14       84.19     26.22 o 
 -10  10   5       19.19       12.18     17.11 o 
  -9  10   5      172.63       99.45     21.99 o 
  -8  10   5       23.28       31.10     16.32 o 
  -7  10   5        1.03        1.11     13.97 o 
  -6  10   5       13.10       17.51      8.81 o 
  -5  10   5     1380.31     1142.75     30.07 o 
  -4  10   5     1723.52     1709.72     36.85 o 
  -3  10   5      327.14      405.99     17.34 o 
  -2  10   5      231.52      133.91     11.25 o 
  -1  10   5     1201.41     1161.42     24.28 o 
   0  10   5      201.77      169.93     10.20 o 
   1  10   5     1305.64     1488.03     38.42 o 
   2  10   5       18.36       18.92      9.00 o 
   3  10   5      337.69      307.57     38.28 o 
   4  10   5       17.54       39.28     11.52 o 
   5  10   5      213.33      295.00     21.48 o 
   6  10   5        1.94       -2.08     11.37 o 
   7  10   5       10.65       23.39     13.25 o 
   8  10   5      280.12      224.36     22.35 o 
   9  10   5       13.65       36.17     13.24 o 
 -11  11   5        2.21       -6.31     20.32 o 
 -10  11   5        3.53       15.70     18.02 o 
  -9  11   5        3.69        2.44     15.30 o 
  -8  11   5      535.21      493.83     38.37 o 
  -7  11   5       28.32       15.75     14.88 o 
  -6  11   5       32.92       26.68     14.48 o 
  -5  11   5      106.72       45.77      9.43 o 
  -4  11   5       46.89       23.78      8.49 o 
  -3  11   5      570.34      765.14     24.08 o 
  -2  11   5      477.37      572.56     37.27 o 
  -1  11   5        2.23       11.82      6.82 o 
   0  11   5      400.40      314.94     16.11 o 
   1  11   5       41.27       72.14     11.91 o 
   2  11   5      547.11      577.38     25.33 o 
   3  11   5        1.98       15.09      9.81 o 
   4  11   5       39.50        6.24     10.09 o 
   5  11   5        1.93       -0.22     10.52 o 
   6  11   5       12.65       68.76     14.97 o 
   7  11   5       10.02       -1.66     12.56 o 
   8  11   5       10.80       43.43     14.94 o 
   9  11   5       60.67       48.23     17.00 o 
 -10  12   5       36.69       10.66     17.91 o 
  -9  12   5      279.71      378.05     35.81 o 
  -8  12   5        2.25        8.28     17.72 o 
  -7  12   5       97.19      151.70     24.61 o 
  -6  12   5       34.04       55.16     17.08 o 
  -5  12   5      789.05      630.33     29.52 o 
  -4  12   5       41.71       36.63     13.86 o 
  -3  12   5       89.24      122.87     17.10 o 
  -2  12   5       26.20       23.95      8.34 o 
  -1  12   5        1.27       -2.22      6.53 o 
   0  12   5      101.49      140.57     17.65 o 
   1  12   5      160.65      140.14     15.26 o 
   2  12   5      491.49      502.39     41.25 o 
   3  12   5       10.22      -12.52      8.35 o 
   4  12   5      201.16      238.92     20.45 o 
   5  12   5        1.49        1.63     12.02 o 
   6  12   5      339.73      381.25     26.62 o 
   7  12   5      156.83      177.76     37.75 o 
   8  12   5        7.03       22.01     18.43 o 
  -9  13   5      184.41      150.96     27.29 o 
  -8  13   5       97.99      128.30     25.35 o 
  -7  13   5       73.65       70.91     22.17 o 
  -6  13   5      219.75      216.45     26.31 o 
  -5  13   5       96.75       19.93     14.41 o 
  -4  13   5       86.06      108.02     15.20 o 
  -3  13   5      259.85      238.02     24.56 o 
  -2  13   5      147.51      168.89     14.24 o 
  -1  13   5      275.83      330.33     22.02 o 
   0  13   5       10.58       43.69     12.04 o 
   1  13   5       52.76       40.34     18.89 o 
   2  13   5       75.45       81.80     26.05 o 
   3  13   5      168.83      136.07     17.77 o 
   4  13   5       72.22       94.82     16.29 o 
   5  13   5        9.92        7.25     11.95 o 
   6  13   5       35.59       56.34     16.89 o 
   7  13   5      225.26      282.01     26.14 o 
   8  13   5       62.34       50.68     18.16 o 
  -9  14   5        4.23       -0.33     17.98 o 
  -8  14   5        1.44      -11.08     16.65 o 
  -7  14   5      134.76       99.99     22.36 o 
  -6  14   5        4.52       17.32     27.53 o 
  -5  14   5       15.80       15.09     17.36 o 
  -4  14   5      174.26      246.54     26.69 o 
  -3  14   5        2.61       -8.98      8.15 o 
  -2  14   5       53.68       20.07      8.92 o 
  -1  14   5       54.75       66.64     13.92 o 
   0  14   5      823.01      858.92     33.85 o 
   1  14   5      111.38      152.15     22.30 o 
   2  14   5      162.51      143.36     23.15 o 
   3  14   5       14.88       24.11     12.91 o 
   4  14   5      140.35      206.63     21.37 o 
   5  14   5       31.52       26.58     13.65 o 
   6  14   5      325.36      292.22     25.83 o 
   7  14   5       39.83       18.91     14.57 o 
  -8  15   5        1.69        2.11     16.46 o 
  -7  15   5       49.47       29.81     18.29 o 
  -6  15   5       97.20       64.43     18.71 o 
  -5  15   5        8.78        4.91     13.71 o 
  -4  15   5       61.01       33.76     14.14 o 
  -3  15   5      791.50      844.98     34.25 o 
  -2  15   5        0.25        9.60     10.84 o 
  -1  15   5      648.49      760.57     32.96 o 
   0  15   5      210.63      191.31     34.12 o 
   1  15   5        5.34        0.93     14.67 o 
   2  15   5        4.74       -3.10     14.53 o 
   3  15   5      255.80      257.60     33.82 o 
   4  15   5       12.73       -3.14     11.88 o 
   5  15   5       60.33       62.70     17.27 o 
   6  15   5       11.20       -3.42     14.40 o 
  -6  16   5      223.30      264.87     46.51 o 
  -5  16   5      201.92      168.34     25.89 o 
  -4  16   5      516.06      417.03     27.85 o 
  -3  16   5        8.51       24.80     15.62 o 
  -2  16   5      120.22      122.37     18.51 o 
  -1  16   5        0.33       -0.14     11.75 o 
   0  16   5      516.28      661.40     33.04 o 
   1  16   5       11.95        2.98     15.46 o 
   2  16   5      252.93      221.29     28.00 o 
   3  16   5       94.11      114.59     24.37 o 
   4  16   5        6.47       15.15     13.68 o 
  -5  17   5       11.27       -9.96     14.61 o 
  -4  17   5      236.15      313.24     34.19 o 
  -3  17   5      260.73      280.17     31.46 o 
  -2  17   5      271.40      262.25     30.70 o 
  -1  17   5      185.25      194.67     29.56 o 
   0  17   5        3.48       11.60     13.20 o 
   1  17   5        9.10      -22.92     15.47 o 
   2  17   5      285.33      379.62     37.71 o 
   3  17   5       54.64       18.32     25.81 o 
 -12   0   6       10.50      -16.40     19.13 o 
 -10   0   6       16.14       20.04     17.51 o 
  -8   0   6      855.37      912.99     34.47 o 
  -6   0   6      423.13      410.06     19.21 o 
  -4   0   6     1597.30     1557.68     33.73 o 
  -2   0   6      580.28      799.70     32.70 o 
   0   0   6     4734.76     4744.39     87.11 o 
   2   0   6     8196.64     7575.49    164.65 o 
   4   0   6     1235.50      921.89     30.45 o 
   6   0   6      282.07      343.73     21.32 o 
   8   0   6      166.83      188.39     33.71 o 
  10   0   6        0.92      -26.32     19.84 o 
 -13   1   6        1.27       -7.69     21.76 o 
 -12   1   6       98.27       90.89     12.75 o 
 -11   1   6      203.38      160.74     15.25 o 
 -10   1   6        7.31       -6.02      8.98 o 
  -9   1   6      156.27      165.04     16.93 o 
  -8   1   6      235.32      213.25     15.36 o 
  -7   1   6     1771.41     1613.43     31.66 o 
  -6   1   6      176.88      135.86      8.85 o 
  -5   1   6     2534.92     2413.57     39.65 o 
  -4   1   6      133.89       87.90      7.67 o 
  -3   1   6     2349.04     2800.28     40.14 o 
  -2   1   6      507.41      579.32     12.27 o 
  -1   1   6    29621.61    27053.49    305.02 o 
   0   1   6      329.22      234.72     10.99 o 
   1   1   6      591.47      798.01     17.47 o 
   2   1   6      367.40      314.67     12.08 o 
   3   1   6     1925.41     2343.31     37.49 o 
   4   1   6      124.35      193.84     10.39 o 
   5   1   6     1399.23     1374.32     28.34 o 
   6   1   6       59.77       71.96     11.12 o 
   7   1   6        2.83        3.95      8.55 o 
   8   1   6       16.48       28.75     15.10 o 
   9   1   6      613.03      731.22     59.52 o 
  10   1   6        6.39       -4.45     15.99 o 
  11   1   6       61.57       72.28     22.28 o 
 -13   2   6       17.86        0.55     16.55 o 
 -12   2   6       61.77       74.94     20.11 o 
 -11   2   6      181.24      165.58     15.16 o 
 -10   2   6       20.40       31.44      8.49 o 
  -9   2   6      126.72       95.22     12.91 o 
  -8   2   6       84.85      137.34     14.55 o 
  -7   2   6       18.61       22.67      7.51 o 
  -6   2   6      577.01      498.48     24.66 o 
  -5   2   6      701.47      748.33     17.23 o 
  -4   2   6       89.14       57.26      6.40 o 
  -3   2   6      233.50      218.19      9.72 o 
  -2   2   6     1710.28     2279.98     35.39 o 
  -1   2   6      896.65      949.68     18.57 o 
   0   2   6     1446.78     1316.59     23.34 o 
   1   2   6       48.92       85.89      7.75 o 
   2   2   6     1531.10      976.76     30.57 o 
   3   2   6     1975.31     2249.82     36.35 o 
   4   2   6      375.49      296.90     12.68 o 
   5   2   6        9.53        8.28      9.73 o 
   6   2   6      377.50      400.70     20.11 o 
   7   2   6       27.65       24.05     10.35 o 
   8   2   6      562.96      595.28     78.60 o 
   9   2   6       70.41       67.65     19.76 o 
  10   2   6       64.73       39.33     18.73 o 
  11   2   6        5.27        4.05     16.28 o 
 -13   3   6        3.96       31.59     18.82 o 
 -12   3   6      225.68      262.13     28.92 o 
 -11   3   6      317.11      357.00     22.90 o 
 -10   3   6       23.01       37.69     11.83 o 
  -9   3   6      151.90      154.68     12.72 o 
  -8   3   6       47.42       51.46      7.92 o 
  -7   3   6      747.38      731.13     24.59 o 
  -6   3   6     2584.03     2654.74     51.78 o 
  -5   3   6     3486.08     3315.74     51.07 o 
  -4   3   6     1268.44     1701.78     30.90 o 
  -3   3   6        0.49        3.94      4.07 o 
  -2   3   6     1564.46     1333.86     25.23 o 
  -1   3   6      336.80      322.48     11.68 o 
   0   3   6       98.76       79.63      6.33 o 
   1   3   6      973.62      978.39     19.77 o 
   2   3   6      510.08      323.18     11.04 o 
   3   3   6      398.95      314.59     11.49 o 
   4   3   6     1519.91     1339.49     26.08 o 
   5   3   6     1335.00     1281.55     38.27 o 
   6   3   6      249.12      319.63     19.04 o 
   7   3   6      589.23      676.42     27.49 o 
   8   3   6       50.25       83.51     14.51 o 
   9   3   6      210.40      234.97     27.47 o 
  10   3   6       92.35       96.89     22.40 o 
  11   3   6        9.02        7.99     17.41 o 
 -13   4   6      113.20      115.65     25.77 o 
 -12   4   6        1.76       -3.50     16.32 o 
 -11   4   6        4.74        2.60     13.88 o 
 -10   4   6        0.87       -0.61      7.77 o 
  -9   4   6      343.10      336.86     20.18 o 
  -8   4   6       31.32       57.33     13.26 o 
  -7   4   6      117.80      135.55     10.19 o 
  -6   4   6        0.72       31.80      6.23 o 
  -5   4   6      536.07      428.40     15.33 o 
  -4   4   6     1131.33     1007.26     22.97 o 
  -3   4   6     3078.04     3417.13     51.01 o 
  -2   4   6      556.91      751.76     18.65 o 
  -1   4   6       11.76       13.49      4.67 o 
   0   4   6      658.69      772.33     17.02 o 
   1   4   6       74.84      155.20      8.21 o 
   2   4   6     2335.48     2209.08     62.05 o 
   3   4   6      358.94      511.60     13.95 o 
   4   4   6       85.03      128.39     12.39 o 
   5   4   6      689.38      662.73     33.50 o 
   6   4   6       21.50       27.42      9.55 o 
   7   4   6       50.35       62.10     13.06 o 
   8   4   6        6.95       14.63     10.84 o 
   9   4   6      671.31      672.51     37.62 o 
  10   4   6        0.08       -3.01     16.43 o 
  11   4   6       37.01       36.87     25.21 o 
 -13   5   6        6.23       19.07     19.07 o 
 -12   5   6      265.76      325.52     31.82 o 
 -11   5   6        0.02        1.37     26.52 o 
 -10   5   6      326.61      424.52     30.59 o 
  -9   5   6       27.70       17.49      8.12 o 
  -8   5   6       10.02       24.76      8.35 o 
  -7   5   6        0.01        3.14      6.69 o 
  -6   5   6     1229.54     1236.09     52.44 o 
  -5   5   6     1681.40     1892.07     35.92 o 
  -4   5   6      216.31      183.58     14.44 o 
  -3   5   6       46.52       88.79      8.23 o 
  -2   5   6       15.68       -2.69      4.26 o 
  -1   5   6     1290.50     1397.56     24.70 o 
   0   5   6      856.78      900.79     19.10 o 
   1   5   6       28.16       21.34      4.93 o 
   2   5   6      210.94      163.82     13.19 o 
   3   5   6       19.19       -2.49      6.06 o 
   4   5   6      100.57       91.76     11.84 o 
   5   5   6      104.41       73.68     14.89 o 
   6   5   6      330.21      309.98     19.87 o 
   7   5   6        0.84       14.11     10.96 o 
   8   5   6      133.69      127.77     17.43 o 
   9   5   6       30.46       58.19     15.56 o 
  10   5   6      400.51      412.35     36.92 o 
  11   5   6       10.41       17.05     18.52 o 
 -13   6   6       45.72       39.66     40.39 o 
 -12   6   6        8.51       15.73     17.81 o 
 -11   6   6        5.43        9.61     15.69 o 
 -10   6   6      121.54      177.89     24.55 o 
  -9   6   6      246.95      245.38     18.80 o 
  -8   6   6       15.89       20.83      8.28 o 
  -7   6   6      577.10      749.10     26.55 o 
  -6   6   6       60.55       35.51     12.38 o 
  -5   6   6       90.50      200.32     12.58 o 
  -4   6   6      373.11      435.94     16.04 o 
  -3   6   6       12.88        6.33      5.17 o 
  -2   6   6     1263.89     1283.10     27.09 o 
  -1   6   6     1545.07     2052.73     34.65 o 
   0   6   6      322.08      413.51     12.87 o 
   1   6   6     1555.72     1500.51     30.23 o 
   2   6   6       59.15       48.36      5.52 o 
   3   6   6     1134.36      834.89     26.41 o 
   4   6   6      113.43      195.77     17.99 o 
   5   6   6      143.27      227.56     25.29 o 
   6   6   6     1191.94     1203.10     52.75 o 
   7   6   6      357.25      441.26     25.06 o 
   8   6   6       26.18       44.49     14.02 o 
   9   6   6       21.29       45.23     15.09 o 
  10   6   6      108.35      112.14     22.81 o 
 -12   7   6       68.99       41.63     20.36 o 
 -11   7   6       22.39       16.89     16.96 o 
 -10   7   6      396.14      494.55     35.46 o 
  -9   7   6       43.37       83.03     18.91 o 
  -8   7   6      205.06      311.61     19.60 o 
  -7   7   6        5.90        8.71      8.02 o 
  -6   7   6       16.85       16.37      7.81 o 
  -5   7   6       29.07       10.04      5.70 o 
  -4   7   6      225.36      231.24     12.83 o 
  -3   7   6      286.83      271.37     13.29 o 
  -2   7   6     2298.60     1813.70     37.37 o 
  -1   7   6     2078.08     2066.32     32.07 o 
   0   7   6     6305.35     6333.53     76.22 o 
   1   7   6       91.74      233.30     23.02 o 
   2   7   6      126.30       31.70     11.86 o 
   3   7   6      282.23      183.07     35.73 o 
   4   7   6      401.48      538.40     27.38 o 
   5   7   6      107.61      100.23     14.09 o 
   6   7   6      428.49      381.38     22.67 o 
   7   7   6       10.46       11.22     11.00 o 
   8   7   6        0.52        6.51     12.38 o 
   9   7   6      157.69      119.36     18.92 o 
  10   7   6      105.89       58.81     17.47 o 
 -12   8   6       15.82       10.89     18.31 o 
 -11   8   6       14.61       10.38     17.78 o 
 -10   8   6       37.84       62.81     19.08 o 
  -9   8   6       15.51        8.77     14.30 o 
  -8   8   6      258.07      287.34     42.47 o 
  -7   8   6      301.27      419.44     21.79 o 
  -6   8   6      233.76      199.08     29.15 o 
  -5   8   6       23.43       92.62     10.35 o 
  -4   8   6      195.71       88.15     10.90 o 
  -3   8   6      287.88      482.99     17.75 o 
  -2   8   6      178.66      135.09     12.93 o 
  -1   8   6     2065.21     1698.89     37.45 o 
   0   8   6     1155.98     1035.08     21.64 o 
   1   8   6       93.89       47.85      7.95 o 
   2   8   6     2602.41     2493.74    210.81 o 
   3   8   6      216.81      203.25     20.94 o 
   4   8   6       51.23       52.19     15.84 o 
   5   8   6       41.14       19.87     23.33 o 
   6   8   6      354.46      469.35     30.12 o 
   7   8   6      263.09      276.23     22.30 o 
   8   8   6       88.77       67.28     15.45 o 
   9   8   6       47.41       54.97     16.20 o 
  10   8   6       41.66       17.60     15.97 o 
 -12   9   6        8.28       23.96     20.18 o 
 -11   9   6       17.00      -11.60     16.60 o 
 -10   9   6        4.16       -5.57     16.15 o 
  -9   9   6      189.64      148.65     23.74 o 
  -8   9   6        2.02       26.93     14.48 o 
  -7   9   6       16.44       -4.13      8.25 o 
  -6   9   6       81.05      191.43     63.62 o 
  -5   9   6      391.68      433.86     18.80 o 
  -4   9   6        4.94        3.55      6.27 o 
  -3   9   6      507.88      336.64     15.76 o 
  -2   9   6      712.29      604.09     27.16 o 
  -1   9   6     3369.77     3423.60     57.61 o 
   0   9   6      772.35      951.09     23.50 o 
   1   9   6      237.96      175.29     14.63 o 
   2   9   6      278.79      203.40     21.00 o 
   3   9   6      211.73      235.51     18.10 o 
   4   9   6       78.89       18.14     11.81 o 
   5   9   6      982.31      942.04     42.56 o 
   6   9   6      115.12      107.00     17.25 o 
   7   9   6        4.69       10.76     12.21 o 
   8   9   6       33.79       54.80     15.37 o 
   9   9   6       68.93       82.28     18.20 o 
 -11  10   6        1.16       -6.84     25.46 o 
 -10  10   6       40.94       24.71     26.72 o 
  -9  10   6        2.47       45.07     18.14 o 
  -8  10   6       93.08      141.02     22.50 o 
  -7  10   6        2.87       -7.44     12.02 o 
  -6  10   6       15.07       19.30      9.31 o 
  -5  10   6      169.98      143.95     13.04 o 
  -4  10   6     2075.91     2148.17     43.36 o 
  -3  10   6      195.21      180.65     28.38 o 
  -2  10   6      744.17      651.41     26.33 o 
  -1  10   6      946.48      758.83     22.96 o 
   0  10   6       15.42       -5.22      4.93 o 
   1  10   6      203.82      274.46     20.41 o 
   2  10   6     1007.13     1203.50     45.67 o 
   3  10   6      538.04      513.20     28.07 o 
   4  10   6        5.79        3.64     11.57 o 
   5  10   6       20.55       30.55     11.63 o 
   6  10   6      154.41      172.77     19.59 o 
   7  10   6        0.61        1.35     10.23 o 
   8  10   6      157.68      159.36     20.71 o 
   9  10   6        3.96        8.17     14.96 o 
 -11  11   6       83.19       96.78     25.61 o 
 -10  11   6        2.38       -3.58     17.17 o 
  -9  11   6       18.73       14.16     27.18 o 
  -8  11   6      168.03      115.74     21.22 o 
  -7  11   6      492.79      398.63     31.67 o 
  -6  11   6      332.20      520.47     26.18 o 
  -5  11   6      764.09      790.11     34.74 o 
  -4  11   6       66.52      153.45     13.93 o 
  -3  11   6        4.71        9.80      7.98 o 
  -2  11   6       61.56       59.15     14.60 o 
  -1  11   6      495.61      515.51     20.06 o 
   0  11   6       35.47       29.45     11.72 o 
   1  11   6      604.56      552.63     37.36 o 
   2  11   6        3.06        0.66      7.06 o 
   3  11   6      118.75      146.77     16.62 o 
   4  11   6       49.17       38.55     12.89 o 
   5  11   6      115.40      113.91     17.76 o 
   6  11   6       68.53       93.49     17.62 o 
   7  11   6       23.42       34.34     14.51 o 
   8  11   6       16.47       27.07     13.04 o 
 -10  12   6       30.70       21.55     18.19 o 
  -9  12   6       49.90      101.65     39.88 o 
  -8  12   6      264.72      243.53     36.54 o 
  -7  12   6       31.63       18.25     16.31 o 
  -6  12   6      104.65       80.93     18.67 o 
  -5  12   6       53.52       15.01     12.95 o 
  -4  12   6      372.64      370.09     19.42 o 
  -3  12   6      578.05      610.23     23.27 o 
  -2  12   6        3.19       -4.16      6.85 o 
  -1  12   6      124.20      187.93     17.98 o 
   0  12   6      147.48      227.13     19.11 o 
   1  12   6      572.46      656.70     27.45 o 
   2  12   6       61.03       45.86     25.31 o 
   3  12   6      244.26      264.68     26.07 o 
   4  12   6      178.72      183.20     19.63 o 
   5  12   6       16.20       10.71     12.06 o 
   6  12   6       64.98      106.74     18.83 o 
   7  12   6      190.03      195.42     22.72 o 
   8  12   6       65.06       39.66     13.75 o 
  -9  13   6       47.27        5.69     18.60 o 
  -8  13   6        9.50       10.84     32.90 o 
  -7  13   6       62.82       44.36     30.62 o 
  -6  13   6       61.47       18.80     16.15 o 
  -5  13   6      115.02      125.03     25.38 o 
  -4  13   6      219.99      257.29     17.59 o 
  -3  13   6        0.66       -0.32      8.23 o 
  -2  13   6       10.66        6.76      8.06 o 
  -1  13   6        7.37       10.97     10.93 o 
   0  13   6      534.21      477.25     31.46 o 
   1  13   6       65.01       76.92     37.25 o 
   2  13   6       11.62       -4.84     10.55 o 
   3  13   6        3.37        9.90     10.89 o 
   4  13   6      131.12      156.58     19.47 o 
   5  13   6       65.13       61.06     15.42 o 
   6  13   6      180.61      170.38     21.91 o 
   7  13   6       81.14      104.45     38.58 o 
  -8  14   6        2.99       17.54     18.49 o 
  -7  14   6       68.78       58.42     45.20 o 
  -6  14   6       17.67       -3.08     14.12 o 
  -5  14   6        2.56        4.54     10.67 o 
  -4  14   6        2.42       20.54      9.71 o 
  -3  14   6       97.59       66.78     14.11 o 
  -2  14   6        4.46      -10.17     10.19 o 
  -1  14   6        1.83        2.64     11.01 o 
   0  14   6        4.06       10.49     10.99 o 
   1  14   6      855.99      967.98     67.87 o 
   2  14   6        6.90      -20.25     13.50 o 
   3  14   6      634.03      592.99     30.74 o 
   4  14   6       28.00       19.09     13.36 o 
   5  14   6        1.51       -4.83     12.65 o 
   6  14   6       16.15       23.21     15.74 o 
  -7  15   6        0.49       -0.37     15.31 o 
  -6  15   6      281.38      290.13     37.30 o 
  -5  15   6       10.72       -5.36     11.56 o 
  -4  15   6      289.70      341.02     32.86 o 
  -3  15   6       52.08       38.64     13.57 o 
  -2  15   6       22.34       15.21     12.61 o 
  -1  15   6       14.76       26.93     12.82 o 
   0  15   6      374.51      362.81     25.82 o 
   1  15   6       50.41       51.12     19.90 o 
   2  15   6        0.65       -6.56     14.92 o 
   3  15   6       34.09       40.42     19.59 o 
   4  15   6      238.41      307.38     25.70 o 
   5  15   6        5.80       -6.07     13.89 o 
  -6  16   6       28.10       29.57     17.12 o 
  -5  16   6       16.60       32.47     17.44 o 
  -4  16   6      258.00      284.81     24.79 o 
  -3  16   6      301.75      383.11     34.54 o 
  -2  16   6       22.89       17.65     20.53 o 
  -1  16   6       39.01       37.40     14.29 o 
   0  16   6       95.46       16.57     17.45 o 
   1  16   6      216.27      209.16     28.32 o 
   2  16   6      141.94      155.28     26.59 o 
   3  16   6      102.39      127.86     25.46 o 
   4  16   6        4.04      -22.08     17.39 o 
  -4  17   6       62.00       54.53     22.52 o 
  -3  17   6       38.72       73.85     22.06 o 
  -2  17   6       84.95       56.31     20.17 o 
  -1  17   6      203.29      250.86     24.55 o 
   0  17   6       88.89      114.85     24.03 o 
   1  17   6       42.75       78.51     21.64 o 
   2  17   6        0.01        3.46     16.73 o 
 -13   0   7       12.74       -5.45     15.95 o 
 -11   0   7      515.78      698.07     52.64 o 
  -9   0   7      356.69      451.04     27.48 o 
  -7   0   7     5088.16     5290.42    105.60 o 
  -5   0   7      370.43      280.65     19.84 o 
  -3   0   7     6040.18     7598.92    108.19 o 
  -1   0   7    21462.06    21744.32    501.89 o 
   1   0   7      153.68      196.46     23.94 o 
   3   0   7     5969.54     5856.50    110.98 o 
   5   0   7     2492.85     2425.61     72.88 o 
   7   0   7        2.50       -1.21     14.17 o 
   9   0   7     1025.00      800.41     61.65 o 
  11   0   7       38.84       20.35     30.57 o 
 -13   1   7       23.38       48.18     28.55 o 
 -12   1   7        0.01      -10.43     18.22 o 
 -11   1   7      249.59      148.15     21.95 o 
 -10   1   7      227.44      170.88     16.37 o 
  -9   1   7       23.85        8.63      8.54 o 
  -8   1   7      547.80      522.94     18.10 o 
  -7   1   7      506.47      605.42     18.90 o 
  -6   1   7      883.92      751.84     18.74 o 
  -5   1   7        0.73        6.87      4.08 o 
  -4   1   7     6924.96     7357.28     82.17 o 
  -3   1   7     1332.05     1352.69     24.49 o 
  -2   1   7     1646.02     1229.48     23.06 o 
  -1   1   7       21.61        5.87      5.00 o 
   0   1   7     3333.95     4528.46     70.67 o 
   1   1   7     2357.84     2506.58     38.83 o 
   2   1   7     4388.56     4818.20     65.57 o 
   3   1   7      230.18      136.43      9.18 o 
   4   1   7      172.37      102.80     16.07 o 
   5   1   7       10.60        5.37      6.24 o 
   6   1   7     1027.00     1018.58     31.35 o 
   7   1   7      128.84      175.89     81.34 o 
   8   1   7      354.91      316.24     33.96 o 
   9   1   7       44.76       44.12     32.19 o 
  10   1   7       42.17       54.58     25.51 o 
  11   1   7        2.63        8.66     18.23 o 
 -13   2   7       47.76       18.42     27.53 o 
 -12   2   7      274.35      250.21     26.78 o 
 -11   2   7      489.42      507.85     23.32 o 
 -10   2   7       53.41       49.43     11.56 o 
  -9   2   7        0.19        4.06      7.96 o 
  -8   2   7      209.33      230.06     25.33 o 
  -7   2   7     1794.46     1729.75     33.14 o 
  -6   2   7      538.53      339.44     14.28 o 
  -5   2   7     2299.11     2363.51     39.70 o 
  -4   2   7      756.32      708.21     18.21 o 
  -3   2   7       80.10       34.41      4.51 o 
  -2   2   7     9981.31    10884.25    117.02 o 
  -1   2   7     7908.56     8498.33    104.29 o 
   0   2   7      253.59      271.49     11.32 o 
   1   2   7     2877.40     3009.05     51.67 o 
   2   2   7     1011.33      819.21     19.32 o 
   3   2   7    10194.15    10049.94    124.63 o 
   4   2   7     3954.70     4391.95     63.31 o 
   5   2   7     1550.04     1579.07     56.19 o 
   6   2   7       50.25       42.69     10.72 o 
   7   2   7       28.27       40.25     14.52 o 
   8   2   7      110.94      156.15     22.61 o 
   9   2   7      341.38      366.46     33.28 o 
  10   2   7       14.28       -0.64     16.96 o 
  11   2   7       16.25       16.45     25.16 o 
 -13   3   7       33.33       49.20     28.95 o 
 -12   3   7       17.34       14.03     26.98 o 
 -11   3   7      167.93      199.82     19.38 o 
 -10   3   7      197.53      223.26     18.78 o 
  -9   3   7      702.34      708.83     27.39 o 
  -8   3   7       52.07       66.60     14.65 o 
  -7   3   7       73.17      104.68     15.20 o 
  -6   3   7       16.57       37.98      8.45 o 
  -5   3   7     3634.83     3112.97     49.39 o 
  -4   3   7        3.03       -0.78      4.34 o 
  -3   3   7      113.88      142.60      9.17 o 
  -2   3   7     3266.38     2340.27     38.20 o 
  -1   3   7     2451.58     2619.67     39.25 o 
   0   3   7      462.82      535.34     14.66 o 
   1   3   7     2829.76     2408.64     37.88 o 
   2   3   7      272.20      407.37     18.66 o 
   3   3   7     2648.00     2655.09     42.19 o 
   4   3   7      965.92     1033.74     38.06 o 
   5   3   7      260.15      390.33     20.31 o 
   6   3   7      837.89      776.87     28.87 o 
   7   3   7      381.60      335.92     21.66 o 
   8   3   7       30.38       33.32     17.05 o 
   9   3   7      191.99      172.40     26.55 o 
  10   3   7       11.65        4.63     17.46 o 
  11   3   7       45.09       65.14     27.43 o 
 -13   4   7       66.06       66.01     20.48 o 
 -12   4   7      473.98      481.21     35.32 o 
 -11   4   7       53.71       81.23     32.34 o 
 -10   4   7        4.42       -2.09      9.54 o 
  -9   4   7       38.27       12.40      9.99 o 
  -8   4   7     1145.71     1348.53     37.47 o 
  -7   4   7       19.97       21.62      8.52 o 
  -6   4   7     2119.80     2387.39     49.82 o 
  -5   4   7     2466.56     2361.94     41.50 o 
  -4   4   7      174.25       79.73      8.24 o 
  -3   4   7     2731.80     2471.11     46.78 o 
  -2   4   7     2315.80     2249.94     37.96 o 
  -1   4   7        1.88        7.18      4.44 o 
   0   4   7        9.30        4.57      6.09 o 
   1   4   7      118.93       98.78     10.90 o 
   2   4   7      108.25       94.56      9.27 o 
   3   4   7       57.20       49.08      6.41 o 
   4   4   7     2628.98     2503.44     52.17 o 
   5   4   7      286.45      258.28     17.75 o 
   6   4   7      997.24      996.55     33.51 o 
   7   4   7      435.91      412.21     24.16 o 
   8   4   7      360.98      392.98     38.60 o 
   9   4   7       33.66       47.05     37.20 o 
  10   4   7      477.55      542.04     42.26 o 
 -13   5   7       95.71       78.27     22.03 o 
 -12   5   7        5.84       -1.40     16.45 o 
 -11   5   7      170.33      248.41     27.23 o 
 -10   5   7       13.84       -3.49      9.29 o 
  -9   5   7      701.37      732.54     29.05 o 
  -8   5   7        5.10       12.33      7.91 o 
  -7   5   7      324.83      362.11     19.33 o 
  -6   5   7      378.27      480.32     26.74 o 
  -5   5   7     2793.55     2590.14     45.11 o 
  -4   5   7      207.86      302.98     13.94 o 
  -3   5   7     1229.37     1184.41     26.28 o 
  -2   5   7      459.40      403.22     14.65 o 
  -1   5   7     4886.85     4926.63     69.31 o 
   0   5   7      157.59      138.04      8.34 o 
   1   5   7       41.49       21.91      5.55 o 
   2   5   7      900.70      866.27     50.57 o 
   3   5   7      905.05      804.87     25.94 o 
   4   5   7        0.89        5.67      7.41 o 
   5   5   7       41.43       41.60     10.28 o 
   6   5   7      305.08      278.80     19.46 o 
   7   5   7      935.76      830.42     32.71 o 
   8   5   7        9.59       12.40     12.89 o 
   9   5   7      148.21      160.39     22.25 o 
  10   5   7        7.65       13.02     20.21 o 
 -13   6   7        0.28       -2.52     23.28 o 
 -12   6   7      220.34      237.92     33.35 o 
 -11   6   7        0.23      -13.05     13.59 o 
 -10   6   7      330.64      334.45     29.40 o 
  -9   6   7       15.33       16.45      9.92 o 
  -8   6   7     1268.35     1451.55     40.43 o 
  -7   6   7      736.51      782.11     27.93 o 
  -6   6   7     1279.64     1135.47     44.72 o 
  -5   6   7      277.36      285.08     14.54 o 
  -4   6   7      235.42      227.81     12.88 o 
  -3   6   7     1842.28     1782.06     38.26 o 
  -2   6   7      179.18      216.24     12.98 o 
  -1   6   7     1430.39     1480.60     25.61 o 
   0   6   7     4340.95     3677.59     53.21 o 
   1   6   7      639.15      697.62     21.86 o 
   2   6   7      202.63      134.12     12.32 o 
   3   6   7      496.91      375.48     31.54 o 
   4   6   7     1120.82     1394.55     37.81 o 
   5   6   7       16.98        1.93      8.99 o 
   6   6   7       51.74       15.40     16.44 o 
   7   6   7       62.81       97.11     15.54 o 
   8   6   7      327.72      291.23     23.40 o 
   9   6   7       61.80       37.14     15.99 o 
  10   6   7      465.12      478.71     93.89 o 
 -12   7   7        0.06       -1.98     25.31 o 
 -11   7   7       62.83       63.97     20.32 o 
 -10   7   7      107.11      148.37     23.43 o 
  -9   7   7       57.88       80.54     13.88 o 
  -8   7   7      215.58      160.79     16.01 o 
  -7   7   7       15.70       36.76      9.93 o 
  -6   7   7       77.95       57.59      9.06 o 
  -5   7   7      241.19      221.06     13.53 o 
  -4   7   7       44.06       35.69      6.50 o 
  -3   7   7      237.01      242.30     15.23 o 
  -2   7   7     1473.30     1467.59     30.99 o 
  -1   7   7       89.03        6.90      4.73 o 
   0   7   7      825.57      985.63     19.44 o 
   1   7   7     2079.62     2798.67     44.44 o 
   2   7   7     5661.58     5843.63     95.65 o 
   3   7   7     1373.13     1398.92     47.64 o 
   4   7   7      523.62      427.63     25.01 o 
   5   7   7        1.00       -5.44      9.34 o 
   6   7   7      232.57      222.92     19.56 o 
   7   7   7      476.17      468.58     26.63 o 
   8   7   7       66.13       75.86     16.72 o 
   9   7   7       31.45       47.44     23.01 o 
  10   7   7      151.03      116.77     20.16 o 
 -12   8   7        0.25        9.55     20.55 o 
 -11   8   7       18.84       29.61     17.81 o 
 -10   8   7       49.37       24.91     16.78 o 
  -9   8   7       85.56       57.58     28.60 o 
  -8   8   7      231.54      185.85     22.88 o 
  -7   8   7      434.70      430.06     22.86 o 
  -6   8   7      786.06     1035.88     28.83 o 
  -5   8   7      583.88      612.39     29.57 o 
  -4   8   7      565.59      365.06     16.58 o 
  -3   8   7      697.60      772.98     22.68 o 
  -2   8   7      390.04      400.61     25.97 o 
  -1   8   7     2442.00     2562.84     45.48 o 
   0   8   7     1537.36     1408.79     29.08 o 
   1   8   7        0.84       -7.64      5.09 o 
   2   8   7      454.90      640.45     25.73 o 
   3   8   7      303.87      350.56     24.69 o 
   4   8   7      351.72      208.60     17.39 o 
   5   8   7     1393.79     1390.67     40.93 o 
   6   8   7      202.99      240.30     20.35 o 
   7   8   7      140.19       99.94     17.59 o 
   8   8   7       17.59       20.56     22.62 o 
   9   8   7      289.76      274.51     24.90 o 
 -12   9   7        6.52       14.57     18.77 o 
 -11   9   7        6.62      -13.61     15.45 o 
 -10   9   7      242.42      206.92     35.68 o 
  -9   9   7        8.69       23.79     16.67 o 
  -8   9   7      197.02      251.96     26.24 o 
  -7   9   7       14.72        1.16      7.94 o 
  -6   9   7      140.45      190.68     14.82 o 
  -5   9   7       84.72      175.58     15.39 o 
  -4   9   7     2660.46     3118.63     54.63 o 
  -3   9   7       34.13        4.00      6.81 o 
  -2   9   7      225.71      183.61     25.67 o 
  -1   9   7       91.48       82.94     10.03 o 
   0   9   7     1842.79     1955.10     36.79 o 
   1   9   7     1382.70     1493.61     42.45 o 
   2   9   7     3421.56     3444.67     85.75 o 
   3   9   7      182.55      270.09     15.96 o 
   4   9   7       65.34       53.02     12.48 o 
   5   9   7        3.90       -7.06      8.69 o 
   6   9   7      538.07      581.85     29.48 o 
   7   9   7        4.16       13.55     12.11 o 
   8   9   7      365.61      345.13     26.10 o 
   9   9   7        7.81        7.84     15.17 o 
 -11  10   7       52.76       61.02     23.26 o 
 -10  10   7        0.64        6.60     16.97 o 
  -9  10   7      124.52      175.68     25.37 o 
  -8  10   7       50.46       66.06     18.46 o 
  -7  10   7     1160.53     1159.53     48.28 o 
  -6  10   7      173.86      201.12     18.80 o 
  -5  10   7      756.75      558.67     22.59 o 
  -4  10   7      771.95      761.45     24.73 o 
  -3  10   7      204.21      132.46     12.76 o 
  -2  10   7      240.44      243.94     18.49 o 
  -1  10   7     2623.59     2780.93     50.10 o 
   0  10   7       36.75       16.30     12.45 o 
   1  10   7       12.04       29.41      9.72 o 
   2  10   7       40.08       25.89      8.85 o 
   3  10   7      794.25      878.39     48.54 o 
   4  10   7       37.54       32.18     12.68 o 
   5  10   7     1166.69     1218.96     35.08 o 
   6  10   7       12.43       16.06     13.29 o 
   7  10   7        3.38       20.12     17.06 o 
   8  10   7        1.24       -6.55     13.38 o 
 -11  11   7       35.59        1.97     19.31 o 
 -10  11   7      273.39      252.83     51.83 o 
  -9  11   7       62.99      114.24     22.69 o 
  -8  11   7      115.83      153.60     24.18 o 
  -7  11   7        1.13        9.73     15.28 o 
  -6  11   7        1.43        0.13      8.46 o 
  -5  11   7     1269.16     1140.39     32.29 o 
  -4  11   7     1673.37     1744.07     50.38 o 
  -3  11   7      445.96      532.72     21.80 o 
  -2  11   7        7.30       -4.53      6.31 o 
  -1  11   7       18.69       32.38     12.58 o 
   0  11   7       52.89       53.45     15.62 o 
   1  11   7       15.44        1.25     24.55 o 
   2  11   7     1348.38     1185.78    129.92 o 
   3  11   7       29.67       44.56     12.00 o 
   4  11   7      276.76      314.19     38.58 o 
   5  11   7      308.81      346.76     33.85 o 
   6  11   7      279.11      240.41     39.95 o 
   7  11   7      167.69      140.78     16.98 o 
   8  11   7      104.49      120.36     18.51 o 
 -10  12   7        0.57        2.67     18.44 o 
  -9  12   7       14.04        9.34     17.53 o 
  -8  12   7      301.20      260.69     49.80 o 
  -7  12   7      255.87      276.94     29.23 o 
  -6  12   7      172.31      140.81     18.56 o 
  -5  12   7       33.38       10.50      9.16 o 
  -4  12   7        2.34       21.50     10.42 o 
  -3  12   7      206.61      246.06     16.82 o 
  -2  12   7      576.71      584.05     23.34 o 
  -1  12   7      577.80      513.12     26.83 o 
   0  12   7      156.80      129.27     21.26 o 
   1  12   7      259.28      245.42     25.73 o 
   2  12   7      279.26      355.42     29.67 o 
   3  12   7      125.64      189.41     19.12 o 
   4  12   7      205.17      195.20     20.93 o 
   5  12   7      543.59      533.99     47.41 o 
   6  12   7       70.07       71.14     14.56 o 
   7  12   7       16.65       25.35     13.29 o 
  -9  13   7      287.01      309.08     33.58 o 
  -8  13   7       24.25       29.94     17.58 o 
  -7  13   7        4.07        9.84     16.47 o 
  -6  13   7       33.03        9.89     15.45 o 
  -5  13   7      780.25      896.36     30.31 o 
  -4  13   7      226.06      202.96     16.74 o 
  -3  13   7     1177.58     1016.84     31.12 o 
  -2  13   7        0.42        9.59     10.22 o 
  -1  13   7        8.83       -1.35      9.71 o 
   0  13   7       89.73       42.66     16.48 o 
   1  13   7      778.67      847.80     42.23 o 
   2  13   7      151.82      124.99     22.40 o 
   3  13   7       56.01       30.55     13.07 o 
   4  13   7       83.78       77.49     15.79 o 
   5  13   7       42.23       22.89     25.84 o 
   6  13   7        8.02       -5.29     13.32 o 
   7  13   7      155.17      152.52     22.84 o 
  -8  14   7       47.34       35.98     22.31 o 
  -7  14   7        0.10       -5.49     16.48 o 
  -6  14   7      207.95      174.59     26.55 o 
  -5  14   7       23.63       24.75     12.74 o 
  -4  14   7       13.99       -5.26      9.10 o 
  -3  14   7        4.26        0.67     10.82 o 
  -2  14   7      656.04      781.02     42.03 o 
  -1  14   7       38.08       20.30     12.58 o 
   0  14   7      648.01      700.48     40.53 o 
   1  14   7        0.02       -4.13     16.40 o 
   2  14   7       46.91       35.11     18.43 o 
   3  14   7        0.35       -3.19     35.43 o 
   4  14   7      604.95      765.27     46.44 o 
   5  14   7       37.38       37.70     15.77 o 
   6  14   7       95.93       76.22     19.05 o 
  -7  15   7        0.40      -20.55     13.70 o 
  -6  15   7        8.24      -10.98     14.21 o 
  -5  15   7      240.81      290.80     31.50 o 
  -4  15   7       19.87       -2.71     11.29 o 
  -3  15   7      314.21      379.25     26.26 o 
  -2  15   7        0.11       -6.13     11.75 o 
  -1  15   7       52.15       73.14     17.55 o 
   0  15   7      199.29      254.56     53.45 o 
   1  15   7      957.64      987.46     48.64 o 
   2  15   7      102.68      112.98     24.34 o 
   3  15   7      181.30      166.20     26.64 o 
   4  15   7        0.02       -8.03     25.51 o 
   5  15   7       91.84       64.33     24.23 o 
  -6  16   7      179.62      199.95     28.69 o 
  -5  16   7       94.73       87.94     17.34 o 
  -4  16   7        1.18        7.95     15.25 o 
  -3  16   7      170.78      153.90     20.77 o 
  -2  16   7      245.00      297.84     25.98 o 
  -1  16   7      135.07      121.09     20.01 o 
   0  16   7      228.10      275.04     35.08 o 
   1  16   7        7.82       -5.21     16.43 o 
   2  16   7      107.39      134.61     25.88 o 
   3  16   7        4.58       -1.62     17.54 o 
  -3  17   7      350.85      381.81     36.31 o 
  -2  17   7        2.17        7.45     13.22 o 
  -1  17   7        0.47       22.58     13.93 o 
   0  17   7       97.06      138.98     25.47 o 
   1  17   7       86.69       52.21     20.28 o 
 -12   0   8        1.23        4.35     21.16 o 
 -10   0   8      409.92      370.90     38.87 o 
  -8   0   8      968.23     1085.25     61.95 o 
  -6   0   8     9368.23    10137.35    274.13 o 
  -4   0   8    10927.30    12023.60    166.67 o 
  -2   0   8      658.43      553.12     21.75 o 
   0   0   8     3419.10     3039.89     64.31 o 
   2   0   8     8377.25     7694.28    139.91 o 
   4   0   8      578.60      636.33     27.37 o 
   6   0   8     1325.34     1287.43     67.32 o 
   8   0   8      105.15       89.28     28.14 o 
  10   0   8       31.94       50.21     29.15 o 
 -13   1   8      116.82      110.13     23.47 o 
 -12   1   8       56.31       47.92     18.18 o 
 -11   1   8      379.57      486.44     32.82 o 
 -10   1   8      148.08      163.24     21.25 o 
  -9   1   8      213.22      217.60     24.18 o 
  -8   1   8        5.08       -7.11      7.38 o 
  -7   1   8     6451.51     6394.06     87.61 o 
  -6   1   8        7.14        4.93      5.82 o 
  -5   1   8       17.98       46.82      6.12 o 
  -4   1   8        0.10        3.11      2.32 o 
  -3   1   8     7288.64     8043.64    100.99 o 
  -2   1   8    10199.72    11575.48    139.48 o 
  -1   1   8    23965.40    24069.45    275.82 o 
   0   1   8      475.46      763.21     22.07 o 
   1   1   8     1038.18      925.53     23.90 o 
   2   1   8      215.68      158.26      9.97 o 
   3   1   8     4579.87     5298.96     73.72 o 
   4   1   8      304.59      270.32     13.16 o 
   5   1   8     1043.59      996.49     30.77 o 
   6   1   8        8.83       15.61     10.18 o 
   7   1   8       51.27       53.04     15.80 o 
   8   1   8        1.41       13.86     15.99 o 
   9   1   8      703.23      667.77     56.94 o 
  10   1   8        3.11      -12.37     15.29 o 
 -13   2   8        6.65       19.54     24.70 o 
 -12   2   8      224.20      242.08     22.32 o 
 -11   2   8      303.04      278.61     26.45 o 
 -10   2   8      686.52      754.58     59.76 o 
  -9   2   8        9.77        5.38      9.29 o 
  -8   2   8      230.60      262.58     25.27 o 
  -7   2   8      667.02      620.12     23.30 o 
  -6   2   8       60.61       46.02     11.58 o 
  -5   2   8     1783.82     2138.30     37.78 o 
  -4   2   8     1926.62     2226.88     32.57 o 
  -3   2   8      816.05      863.98     31.02 o 
  -2   2   8      190.72      244.91     10.62 o 
  -1   2   8       12.66       13.47      5.39 o 
   0   2   8    15840.83    16477.23    193.54 o 
   1   2   8     4368.54     5090.53     80.38 o 
   2   2   8     2647.95     2492.03     50.15 o 
   3   2   8      796.64      770.67     20.19 o 
   4   2   8      173.06      324.82     14.49 o 
   5   2   8       50.61       55.28     11.08 o 
   6   2   8      131.69       85.60     21.68 o 
   7   2   8      509.11      501.28     32.89 o 
   8   2   8      149.17      163.08     32.24 o 
   9   2   8        0.73        8.10     17.72 o 
  10   2   8       13.23       -0.37     19.89 o 
 -13   3   8      152.98      111.76     34.62 o 
 -12   3   8      322.19      344.62     30.93 o 
 -11   3   8       85.24       78.42     13.52 o 
 -10   3   8        2.17       -6.98      9.02 o 
  -9   3   8        5.53       28.27      9.99 o 
  -8   3   8     1051.71      939.75     30.70 o 
  -7   3   8     1580.33     1464.27     53.90 o 
  -6   3   8     1451.87     1440.46     47.79 o 
  -5   3   8     2056.94     2070.87     37.87 o 
  -4   3   8      162.45      162.58     11.63 o 
  -3   3   8     2211.48     1429.82     28.48 o 
  -2   3   8     5525.84     5063.73     61.29 o 
  -1   3   8     3058.70     3215.05     47.49 o 
   0   3   8        9.87        1.55      7.42 o 
   1   3   8        6.12       12.77      5.58 o 
   2   3   8      116.29      134.26      9.27 o 
   3   3   8     1728.38     1771.99     33.03 o 
   4   3   8     6204.89     5731.73     95.53 o 
   5   3   8      105.94      137.98     16.11 o 
   6   3   8      309.61      320.88     41.02 o 
   7   3   8      190.38      273.73     24.58 o 
   8   3   8      394.99      393.38     49.86 o 
   9   3   8       63.86       48.44     20.16 o 
  10   3   8       98.54       72.11     22.58 o 
 -13   4   8       26.69       47.68     29.46 o 
 -12   4   8        1.80       13.31     17.64 o 
 -11   4   8      630.58      780.99     33.32 o 
 -10   4   8      200.29      182.58     18.31 o 
  -9   4   8     1786.98     1635.00     44.27 o 
  -8   4   8       17.13       23.64      9.23 o 
  -7   4   8       95.28       87.93     11.88 o 
  -6   4   8      117.25      158.25     11.61 o 
  -5   4   8     4125.32     4143.08     63.09 o 
  -4   4   8      270.55      241.52     12.65 o 
  -3   4   8      500.63      435.58     15.75 o 
  -2   4   8       23.40       79.25     10.07 o 
  -1   4   8      276.36      309.10     14.77 o 
   0   4   8       29.20       23.09      5.77 o 
   1   4   8     1358.07     1353.24     30.86 o 
   2   4   8       10.26       17.93      7.85 o 
   3   4   8      773.20      897.94     27.81 o 
   4   4   8       27.26       20.18      8.62 o 
   5   4   8      391.92      338.29     20.37 o 
   6   4   8      226.52      204.81     18.57 o 
   7   4   8     1333.02     1343.89     79.97 o 
   8   4   8        0.08      -12.51     26.57 o 
   9   4   8        1.56      -21.39     14.26 o 
  10   4   8        4.58       -2.75     18.62 o 
 -13   5   8        6.93       19.39     18.17 o 
 -12   5   8      727.78      769.41     80.27 o 
 -11   5   8       12.77       26.57     16.38 o 
 -10   5   8       14.91       14.62     11.01 o 
  -9   5   8       72.82       66.72     11.42 o 
  -8   5   8     1647.53     1579.64     52.14 o 
  -7   5   8       76.37      113.48     13.56 o 
  -6   5   8     1069.38     1216.54     29.36 o 
  -5   5   8      177.22      152.97     11.31 o 
  -4   5   8        8.36       15.99      6.01 o 
  -3   5   8        0.73       15.81      5.93 o 
  -2   5   8     4928.69     4653.85     67.91 o 
  -1   5   8       71.79      143.20     11.52 o 
   0   5   8     2166.74     2443.07     44.02 o 
   1   5   8      715.99      806.16     19.98 o 
   2   5   8      446.84      340.35     13.33 o 
   3   5   8      527.44      505.24     30.04 o 
   4   5   8     3084.99     3316.62     65.77 o 
   5   5   8       44.60       29.39     11.42 o 
   6   5   8      410.48      480.77     25.31 o 
   7   5   8       22.03        6.97     11.54 o 
   8   5   8      618.04      656.46     32.63 o 
   9   5   8       43.04       68.31     21.87 o 
  10   5   8      423.51      451.28     59.02 o 
 -13   6   8       50.38       94.52     31.94 o 
 -12   6   8        0.69        2.44     16.35 o 
 -11   6   8      362.29      303.98     69.59 o 
 -10   6   8       20.67       11.00     13.15 o 
  -9   6   8      340.45      306.81     21.15 o 
  -8   6   8      636.80      661.09     24.21 o 
  -7   6   8       15.00       19.58      9.49 o 
  -6   6   8      207.68      231.07     14.63 o 
  -5   6   8     4939.01     5347.95     79.18 o 
  -4   6   8     1401.47     1321.29     30.05 o 
  -3   6   8     3803.13     3153.61     52.07 o 
  -2   6   8     2406.77     2203.75     40.45 o 
  -1   6   8        6.79       24.45      7.65 o 
   0   6   8       35.89       17.70      5.53 o 
   1   6   8     1158.55     1324.60     27.47 o 
   2   6   8     1564.92     1720.65     72.49 o 
   3   6   8      401.32      253.47     32.16 o 
   4   6   8     1263.72     1491.73     40.59 o 
   5   6   8      308.56      296.10     20.73 o 
   6   6   8      112.82       78.04     14.84 o 
   7   6   8      897.66      997.94     37.75 o 
   8   6   8       12.24       39.91     14.88 o 
   9   6   8       62.64       65.07     22.78 o 
  10   6   8       64.85       50.93     21.54 o 
 -12   7   8       95.11      100.10     24.01 o 
 -11   7   8       27.59       32.76     18.00 o 
 -10   7   8      294.97      237.93     27.45 o 
  -9   7   8       38.24       42.01     12.72 o 
  -8   7   8      785.30      738.30     29.60 o 
  -7   7   8     1084.10      911.87     31.78 o 
  -6   7   8      933.73      829.21     25.93 o 
  -5   7   8      794.95      870.67     25.41 o 
  -4   7   8      134.65       61.84      8.96 o 
  -3   7   8     1630.42     1677.32     35.08 o 
  -2   7   8     4426.65     5396.82     78.49 o 
  -1   7   8     3771.47     3473.86     56.19 o 
   0   7   8     1241.60     1265.59     32.77 o 
   1   7   8       16.91       18.52      8.02 o 
   2   7   8     1767.97     1737.97     41.70 o 
   3   7   8      583.49      785.08     36.54 o 
   4   7   8     1833.74     1916.25     69.15 o 
   5   7   8      222.89      287.99     21.07 o 
   6   7   8      245.05      242.73     21.06 o 
   7   7   8      180.58      162.94     20.51 o 
   8   7   8       74.91       56.77     16.41 o 
   9   7   8      270.33      235.55     31.80 o 
 -12   8   8        2.36      -25.98     17.32 o 
 -11   8   8        0.40      -25.42     22.83 o 
 -10   8   8      102.82       77.05     20.89 o 
  -9   8   8       99.34      114.12     23.49 o 
  -8   8   8      355.14      351.46     31.09 o 
  -7   8   8        1.70       18.16     10.23 o 
  -6   8   8      847.49      791.48     25.27 o 
  -5   8   8     1555.34     1475.30     34.55 o 
  -4   8   8     4910.81     4835.89     74.57 o 
  -3   8   8      380.00      413.76     17.75 o 
  -2   8   8     1375.99     1463.00     39.12 o 
  -1   8   8      525.68      574.67     28.18 o 
   0   8   8     1548.12     1687.86     33.37 o 
   1   8   8      830.74      584.51     32.53 o 
   2   8   8     2825.41     2642.14     55.62 o 
   3   8   8       44.60       61.19     11.78 o 
   4   8   8      684.92      724.27     53.38 o 
   5   8   8      224.77      303.10     34.34 o 
   6   8   8      924.24     1122.66     39.55 o 
   7   8   8      166.60      119.59     18.19 o 
   8   8   8      196.62      253.92     24.50 o 
   9   8   8       51.36       48.68     17.44 o 
 -11   9   8      117.99      125.01     26.63 o 
 -10   9   8       20.35       18.82     31.63 o 
  -9   9   8      183.26      192.07     43.83 o 
  -8   9   8       44.40       40.53     12.60 o 
  -7   9   8      721.85      754.91     42.05 o 
  -6   9   8      458.93      511.46     28.29 o 
  -5   9   8      473.51      355.76     18.37 o 
  -4   9   8        0.30        3.42      6.83 o 
  -3   9   8      751.28      712.97     23.53 o 
  -2   9   8      373.27      434.79     40.97 o 
  -1   9   8     3446.05     3483.70     58.72 o 
   0   9   8      199.72      295.09     24.30 o 
   1   9   8        1.11        6.03      7.49 o 
   2   9   8      118.89      203.67     17.49 o 
   3   9   8     2498.48     2525.36     56.79 o 
   4   9   8      193.06       90.27     23.09 o 
   5   9   8     1512.95     1547.15     46.09 o 
   6   9   8      115.03      119.08     18.84 o 
   7   9   8      101.46      129.21     19.15 o 
   8   9   8        0.02       -6.77     13.77 o 
 -11  10   8       31.95       29.02     34.16 o 
 -10  10   8      675.88      700.95     44.16 o 
  -9  10   8        7.60       -3.11     14.12 o 
  -8  10   8      130.73      186.93     24.99 o 
  -7  10   8        0.62       -0.48     12.01 o 
  -6  10   8      109.59       61.41     11.18 o 
  -5  10   8       76.72       48.89     10.48 o 
  -4  10   8     1889.63     2331.06     47.08 o 
  -3  10   8      422.63      422.50     19.89 o 
  -2  10   8      284.67      259.63     15.66 o 
  -1  10   8      594.37      458.66     31.16 o 
   0  10   8     1447.86     1620.96     54.83 o 
   1  10   8        6.91       -0.45     12.94 o 
   2  10   8     1285.70     1025.26     34.87 o 
   3  10   8       14.66       13.09     17.95 o 
   4  10   8       28.38       22.02     11.53 o 
   5  10   8       89.61       78.23     20.16 o 
   6  10   8      648.60      538.61     29.80 o 
   7  10   8      199.18      218.31     26.35 o 
   8  10   8      141.84      177.65     23.22 o 
 -10  11   8       14.44       72.55     22.01 o 
  -9  11   8       95.51       54.66     20.02 o 
  -8  11   8      423.62      355.20     32.71 o 
  -7  11   8      984.22     1102.22     38.91 o 
  -6  11   8       92.83      156.94     15.84 o 
  -5  11   8      364.17      356.27     40.14 o 
  -4  11   8       77.83      111.75     14.95 o 
  -3  11   8      523.51      541.51     25.77 o 
  -2  11   8      362.68      315.59     18.03 o 
  -1  11   8     1277.92     1128.78     37.79 o 
   0  11   8      154.90      175.58     40.74 o 
   1  11   8      219.83      217.95     24.52 o 
   2  11   8       29.39       72.02     19.03 o 
   3  11   8      268.10      230.24     34.30 o 
   4  11   8        5.51       12.90     11.22 o 
   5  11   8      612.30      580.32     50.06 o 
   6  11   8        2.79        6.79     10.90 o 
   7  11   8      148.20      153.97     18.49 o 
 -10  12   8      138.62      191.32     29.17 o 
  -9  12   8      410.16      464.19     38.37 o 
  -8  12   8       24.03       78.02     20.91 o 
  -7  12   8        1.69        4.16     14.90 o 
  -6  12   8       98.89       94.80     16.95 o 
  -5  12   8      498.22      481.03     23.32 o 
  -4  12   8     1153.54      972.44     30.62 o 
  -3  12   8       23.42       13.25      9.70 o 
  -2  12   8       33.85       41.90     15.06 o 
  -1  12   8      379.43      392.71     33.03 o 
   0  12   8      119.22      119.05     21.03 o 
   1  12   8      964.54      959.65     65.60 o 
   2  12   8      500.75      603.89     38.50 o 
   3  12   8       11.52       28.35     17.70 o 
   4  12   8      182.55      171.93     20.71 o 
   5  12   8       11.04       25.38     13.91 o 
   6  12   8       85.00       84.71     22.76 o 
   7  12   8       43.03       17.13     22.40 o 
  -9  13   8       14.65       39.05     21.13 o 
  -8  13   8      281.11      340.66     46.82 o 
  -7  13   8       34.38       49.72     18.97 o 
  -6  13   8      302.35      266.32     23.87 o 
  -5  13   8       33.76       55.89     12.25 o 
  -4  13   8       57.54       23.42     10.39 o 
  -3  13   8       89.55       86.52     13.53 o 
  -2  13   8     1024.09     1023.29     37.97 o 
  -1  13   8      644.42      638.17     31.35 o 
   0  13   8      432.09      343.10     30.21 o 
   1  13   8        1.28        6.60     14.57 o 
   2  13   8       13.87       18.90     17.17 o 
   3  13   8        5.15      -18.76     21.41 o 
   4  13   8       69.98       65.67     22.36 o 
   5  13   8      194.49      152.34     21.33 o 
   6  13   8        0.85        6.37     14.57 o 
  -8  14   8        2.07       22.26     18.43 o 
  -7  14   8        0.29       14.65     16.70 o 
  -6  14   8        5.25       31.09     13.84 o 
  -5  14   8      675.80      684.69     28.39 o 
  -4  14   8        4.44       15.22     10.03 o 
  -3  14   8      148.63      150.06     23.51 o 
  -2  14   8      111.39       92.12     16.52 o 
  -1  14   8       29.88       38.45     13.61 o 
   0  14   8        0.39       -5.62     13.90 o 
   1  14   8     1176.21     1305.93     55.12 o 
   2  14   8        2.02        1.38     16.41 o 
   3  14   8      228.48      176.02     31.53 o 
   4  14   8       48.80       11.51     33.51 o 
   5  14   8      106.45       89.42     37.66 o 
  -7  15   8        1.87       -2.47     18.33 o 
  -6  15   8      208.57      244.84     25.10 o 
  -5  15   8        2.45        6.47     12.96 o 
  -4  15   8       70.60       76.92     17.08 o 
  -3  15   8       65.18       68.71     15.85 o 
  -2  15   8      486.73      458.56     55.45 o 
  -1  15   8       86.93       90.39     17.39 o 
   0  15   8      521.35      529.14     37.69 o 
   1  15   8       10.50       18.70     17.54 o 
   2  15   8      127.93      152.00     27.28 o 
   3  15   8        1.85       -4.51     16.32 o 
   4  15   8      395.47      341.33     36.65 o 
  -5  16   8      192.13      185.71     38.26 o 
  -4  16   8      378.93      435.77     38.03 o 
  -3  16   8      212.92      271.77     25.40 o 
  -2  16   8        3.33       27.19     13.94 o 
  -1  16   8       41.09       59.62     16.51 o 
   0  16   8      105.28       71.51     33.20 o 
   1  16   8      698.55      688.02     44.48 o 
   2  16   8       23.31       16.23     18.26 o 
 -13   0   9      180.25      164.80     37.25 o 
 -11   0   9      236.20      335.17     41.40 o 
  -9   0   9      781.68      786.55     52.44 o 
  -7   0   9     5268.47     5537.38    111.16 o 
  -5   0   9       11.96       25.32      8.07 o 
  -3   0   9     1287.08     2084.49     50.37 o 
  -1   0   9     1548.05     1846.71     67.82 o 
   1   0   9       18.12       63.29     10.68 o 
   3   0   9     6870.02     6269.30    121.54 o 
   5   0   9     1677.23     1723.32     77.34 o 
   7   0   9      353.32      327.17     39.99 o 
   9   0   9      411.17      375.36     49.30 o 
 -13   1   9        0.60        3.60     17.00 o 
 -12   1   9      175.43      205.47     73.09 o 
 -11   1   9      104.16       99.73     20.95 o 
 -10   1   9      492.09      444.94     30.79 o 
  -9   1   9      127.09       76.37     33.86 o 
  -8   1   9      158.06      136.60     13.81 o 
  -7   1   9      166.70      251.62     16.17 o 
  -6   1   9     4001.65     4401.97     76.39 o 
  -5   1   9      815.53      792.54     19.38 o 
  -4   1   9     4397.85     4511.06     63.52 o 
  -3   1   9     4442.63     5161.59     81.90 o 
  -2   1   9        1.33        4.01      4.62 o 
  -1   1   9      521.35      634.30     17.62 o 
   0   1   9     2634.08     3413.34     78.69 o 
   1   1   9       90.41      114.61      9.48 o 
   2   1   9     1961.31     1770.01     36.70 o 
   3   1   9       98.14      119.83     11.03 o 
   4   1   9      908.74      707.46     31.12 o 
   5   1   9       46.59       66.43     13.24 o 
   6   1   9      157.60      143.14     20.47 o 
   7   1   9      153.04      156.63     22.26 o 
   8   1   9        2.44       27.23     15.39 o 
   9   1   9       74.60       41.54     26.32 o 
  10   1   9       90.77       82.40     24.24 o 
 -13   2   9      280.40      290.93     31.20 o 
 -12   2   9       24.75       25.52     16.58 o 
 -11   2   9       92.26       65.99     16.96 o 
 -10   2   9       54.57       37.40     15.84 o 
  -9   2   9       23.21        7.90     11.19 o 
  -8   2   9      762.72      762.56     27.51 o 
  -7   2   9     2092.71     2277.33     49.87 o 
  -6   2   9      859.62      790.67     22.17 o 
  -5   2   9      949.98      815.09     29.18 o 
  -4   2   9        7.99       11.66      4.48 o 
  -3   2   9     2304.97     2295.85     33.77 o 
  -2   2   9     7748.77     8478.31    107.22 o 
  -1   2   9     1796.87     2171.33     36.75 o 
   0   2   9      267.35      333.32     13.28 o 
   1   2   9     1162.61     1013.53     64.56 o 
   2   2   9      143.65      185.78     17.49 o 
   3   2   9     1862.70     1322.84     28.72 o 
   4   2   9      505.54      537.79     22.69 o 
   5   2   9      228.58      261.25     18.18 o 
   6   2   9      104.07       71.44     13.81 o 
   7   2   9       36.45       44.13     19.23 o 
   8   2   9      117.63      126.03     23.19 o 
   9   2   9      231.98      192.79     27.54 o 
  10   2   9       35.74       44.49     20.35 o 
 -13   3   9        0.01       17.51     24.09 o 
 -12   3   9       95.61       85.49     16.55 o 
 -11   3   9      653.58      689.56     39.07 o 
 -10   3   9      214.93      192.98     18.31 o 
  -9   3   9     1278.35     1313.54     39.02 o 
  -8   3   9       27.14       44.98     11.03 o 
  -7   3   9      502.67      421.49     20.61 o 
  -6   3   9      145.52      142.91     11.31 o 
  -5   3   9      638.36      520.61     22.60 o 
  -4   3   9     2009.31     2283.60     40.58 o 
  -3   3   9       66.36       73.37      6.53 o 
  -2   3   9      292.16      231.22     14.20 o 
  -1   3   9      797.69      712.46     26.38 o 
   0   3   9      442.10      502.63     15.95 o 
   1   3   9     2456.31     2190.99     37.87 o 
   2   3   9       25.46       43.71      9.62 o 
   3   3   9      345.68      414.34     19.79 o 
   4   3   9       15.75       32.31     14.99 o 
   5   3   9      629.21      570.96     25.46 o 
   6   3   9       95.15       83.63     14.93 o 
   7   3   9      543.61      536.26     35.57 o 
   8   3   9       23.46       50.96     19.43 o 
   9   3   9      164.50      170.41     32.70 o 
  10   3   9        0.15       -1.64     17.97 o 
 -13   4   9        0.22       28.95     27.53 o 
 -12   4   9      490.28      499.97     53.55 o 
 -11   4   9       14.26       39.73     12.41 o 
 -10   4   9        2.72        6.03     10.35 o 
  -9   4   9        0.89      -15.44     10.29 o 
  -8   4   9     1800.46     1867.62     46.85 o 
  -7   4   9      249.54      215.80     16.83 o 
  -6   4   9      570.26      575.97     19.75 o 
  -5   4   9       32.65       24.19      7.28 o 
  -4   4   9       11.20        3.57      5.16 o 
  -3   4   9        0.48       10.35      5.59 o 
  -2   4   9     5903.29     5587.42     75.56 o 
  -1   4   9      455.90      516.50     15.77 o 
   0   4   9     1515.39     1368.40     27.70 o 
   1   4   9       15.42        9.29      5.84 o 
   2   4   9      118.96      192.46     13.13 o 
   3   4   9      969.41     1127.95     39.07 o 
   4   4   9     2019.81     2317.41     66.43 o 
   5   4   9      274.49      311.21     20.30 o 
   6   4   9        0.67        7.47     15.87 o 
   7   4   9        0.98       11.65     12.28 o 
   8   4   9      652.21      540.17     78.65 o 
   9   4   9        1.83      -19.13     17.06 o 
 -13   5   9        0.02        6.68     26.22 o 
 -12   5   9       12.88        7.00     17.92 o 
 -11   5   9      720.06      736.70     32.95 o 
 -10   5   9       13.81       29.74     11.02 o 
  -9   5   9      444.80      455.00     28.79 o 
  -8   5   9      631.33      652.00     45.38 o 
  -7   5   9      202.54      221.77     17.42 o 
  -6   5   9       55.11       23.63      7.59 o 
  -5   5   9     3508.67     3183.39     54.01 o 
  -4   5   9        8.00        5.45      5.73 o 
  -3   5   9      832.99      796.74     22.42 o 
  -2   5   9        5.89       26.53      8.23 o 
  -1   5   9     1592.56     1508.69     29.00 o 
   0   5   9      489.48      478.13     15.77 o 
   1   5   9     1821.90     1911.31     35.14 o 
   2   5   9       40.38       53.54     10.28 o 
   3   5   9       13.30       12.98      8.61 o 
   4   5   9      337.99      382.69     21.67 o 
   5   5   9      360.21      352.41     21.86 o 
   6   5   9       30.91       35.60     13.59 o 
   7   5   9      592.96      608.05     30.84 o 
   8   5   9        0.84       -2.45     12.92 o 
   9   5   9       21.88       32.43     43.48 o 
 -12   6   9      339.21      265.76     30.71 o 
 -11   6   9      112.12       90.41     26.47 o 
 -10   6   9       45.70       47.34     13.72 o 
  -9   6   9       24.96       47.03     11.31 o 
  -8   6   9     1596.78     1501.12     52.11 o 
  -7   6   9      982.05      850.61     36.56 o 
  -6   6   9      964.45      784.93     24.70 o 
  -5   6   9       12.62       14.90      7.29 o 
  -4   6   9      461.19      397.48     17.32 o 
  -3   6   9     1718.25     1290.98     30.40 o 
  -2   6   9     8671.47     8894.62    128.73 o 
  -1   6   9      274.21      373.81     18.30 o 
   0   6   9     1271.36     1086.32     30.08 o 
   1   6   9        0.82       12.94      7.85 o 
   2   6   9      132.63       85.41     11.99 o 
   3   6   9      251.47      166.40     20.76 o 
   4   6   9      925.92     1015.05     37.24 o 
   5   6   9      146.58      107.05     15.80 o 
   6   6   9       13.11       -2.56     11.14 o 
   7   6   9       99.87      121.31     18.23 o 
   8   6   9      377.63      438.22     28.62 o 
   9   6   9       37.60       12.77     17.97 o 
 -12   7   9        0.09       18.25     19.33 o 
 -11   7   9      182.79      116.31     24.30 o 
 -10   7   9      112.57       54.74     14.13 o 
  -9   7   9      493.12      572.87     28.64 o 
  -8   7   9      947.03     1130.62     37.06 o 
  -7   7   9      186.60      117.35     13.27 o 
  -6   7   9     1285.20     1300.85     33.00 o 
  -5   7   9      706.02      750.02     27.28 o 
  -4   7   9     1076.14      971.73     27.16 o 
  -3   7   9      956.02     1114.07     28.58 o 
  -2   7   9       41.03       24.51      8.01 o 
  -1   7   9      650.93      592.03     22.96 o 
   0   7   9     2942.25     3387.60     63.88 o 
   1   7   9     3998.43     4248.78     98.13 o 
   2   7   9     1636.92     1566.82     75.18 o 
   3   7   9       90.60       86.54     13.35 o 
   4   7   9      498.72      436.03     36.95 o 
   5   7   9      307.57      428.74     24.95 o 
   6   7   9      599.15      718.34     47.84 o 
   7   7   9      201.07      215.94     21.93 o 
   8   7   9        9.85       13.37     14.86 o 
   9   7   9       51.45       47.75     17.40 o 
 -12   8   9       30.73       32.25     20.94 o 
 -11   8   9        6.69       -4.06     16.53 o 
 -10   8   9      116.21       70.79     20.61 o 
  -9   8   9       62.18       93.82     18.87 o 
  -8   8   9      203.64      193.91     18.54 o 
  -7   8   9      698.60      680.00     25.16 o 
  -6   8   9      780.36      848.06     27.38 o 
  -5   8   9      180.10      140.83     11.93 o 
  -4   8   9      528.79      567.08     28.86 o 
  -3   8   9     3368.66     3370.85     57.84 o 
  -2   8   9      651.76      531.08     20.32 o 
  -1   8   9     1564.42     1692.29     41.44 o 
   0   8   9       46.24       59.37     15.60 o 
   1   8   9       45.70       45.04     15.81 o 
   2   8   9       41.19       37.94     16.60 o 
   3   8   9     3063.93     3172.74     95.00 o 
   4   8   9      398.64      248.84     20.17 o 
   5   8   9      234.22      188.12     20.82 o 
   6   8   9       54.84       56.69     15.41 o 
   7   8   9      211.82      231.12     23.17 o 
   8   8   9       20.12       18.84     15.46 o 
 -11   9   9        0.33       -7.61     16.82 o 
 -10   9   9      220.26      252.87     29.41 o 
  -9   9   9      102.78      101.40     20.93 o 
  -8   9   9       77.57       68.09     14.28 o 
  -7   9   9      410.97      363.50     20.26 o 
  -6   9   9       62.28       65.98     11.34 o 
  -5   9   9       93.79       61.99     10.90 o 
  -4   9   9     1550.57     1714.03     38.89 o 
  -3   9   9      128.83      111.35     12.46 o 
  -2   9   9        0.47       -6.13      6.38 o 
  -1   9   9       54.84      103.39     13.09 o 
   0   9   9     7348.31     7674.90    156.86 o 
   1   9   9        3.82       29.18     16.10 o 
   2   9   9      471.75      370.14     29.87 o 
   3   9   9        4.03        8.79     16.67 o 
   4   9   9      432.17      434.69     32.76 o 
   5   9   9        3.50        2.52     12.69 o 
   6   9   9      590.75      474.34     28.56 o 
   7   9   9       50.97       77.70     17.55 o 
   8   9   9       25.75       54.25     18.19 o 
 -11  10   9      156.84      135.25     42.62 o 
 -10  10   9        0.34        4.83     16.54 o 
  -9  10   9      250.26      308.08     31.02 o 
  -8  10   9       68.07       24.63     19.05 o 
  -7  10   9      334.69      446.74     25.10 o 
  -6  10   9      130.17      161.06     15.54 o 
  -5  10   9       63.08       31.48      9.90 o 
  -4  10   9      282.77      292.97     17.69 o 
  -3  10   9      611.96      680.80     27.26 o 
  -2  10   9       38.64        4.06      8.04 o 
  -1  10   9     1535.51     1327.09     52.59 o 
   0  10   9     1819.99     1812.31     86.09 o 
   1  10   9       27.39       18.77     15.18 o 
   2  10   9      226.17      232.98     26.52 o 
   3  10   9     1491.85     1612.63     59.51 o 
   4  10   9      517.44      460.04     55.78 o 
   5  10   9       31.67       22.40     19.68 o 
   6  10   9      238.89      210.86     22.71 o 
   7  10   9      330.33      421.47     29.13 o 
 -10  11   9      356.12      438.21     38.00 o 
  -9  11   9      140.46      137.51     56.43 o 
  -8  11   9      111.09       92.16     21.76 o 
  -7  11   9       60.49      117.70     14.94 o 
  -6  11   9      367.37      393.74     25.53 o 
  -5  11   9      550.24      558.21     24.11 o 
  -4  11   9      801.20      875.12     28.71 o 
  -3  11   9      137.33       91.65     12.69 o 
  -2  11   9       93.70       67.26     23.09 o 
  -1  11   9       31.20        9.76     14.47 o 
   0  11   9      223.35      234.09     39.48 o 
   1  11   9        1.75       11.08     14.89 o 
   2  11   9      156.07      213.25     26.51 o 
   3  11   9       31.16       37.50     21.71 o 
   4  11   9       13.29       18.72     13.53 o 
   5  11   9       91.37      115.95     18.50 o 
   6  11   9      331.21      269.44     25.96 o 
   7  11   9      260.76      274.88     26.58 o 
  -9  12   9      126.76      106.08     24.42 o 
  -8  12   9      265.82      187.79     33.46 o 
  -7  12   9      392.66      361.81     54.56 o 
  -6  12   9       10.64       -4.28     11.04 o 
  -5  12   9      106.41      148.49     23.71 o 
  -4  12   9       12.01        8.41      9.41 o 
  -3  12   9      443.09      485.94     36.36 o 
  -2  12   9      284.07      253.00     24.66 o 
  -1  12   9      314.82      244.22     26.63 o 
   0  12   9       43.80        7.75     14.86 o 
   1  12   9       10.99        9.02     15.10 o 
   2  12   9      134.75      168.52     26.05 o 
   3  12   9       19.80       13.46     17.80 o 
   4  12   9        5.01       -1.16     18.12 o 
   5  12   9       73.22       81.04     17.29 o 
   6  12   9       14.58       -4.27     14.07 o 
  -9  13   9       77.95       54.66     21.86 o 
  -8  13   9        5.72       -0.85     16.86 o 
  -7  13   9      102.34       60.15     20.30 o 
  -6  13   9      209.31      212.58     18.74 o 
  -5  13   9      871.49     1070.94     34.37 o 
  -4  13   9       84.14       69.29     13.09 o 
  -3  13   9      281.83      258.43     22.74 o 
  -2  13   9        8.84       11.19     10.99 o 
  -1  13   9        1.42       16.07     14.83 o 
   0  13   9       19.44       13.55     20.80 o 
   1  13   9      233.65      286.63     29.74 o 
   2  13   9        2.33       -1.30     16.00 o 
   3  13   9        8.19       34.67     33.35 o 
   4  13   9       68.41      110.99     25.46 o 
   5  13   9      143.86      138.84     27.92 o 
  -8  14   9      206.07      224.08     54.61 o 
  -7  14   9       14.58       20.86     17.58 o 
  -6  14   9      264.75      221.40     23.17 o 
  -5  14   9        0.08      -12.85      9.83 o 
  -4  14   9      170.11      185.23     21.08 o 
  -3  14   9        0.03       11.05     12.20 o 
  -2  14   9      131.96      166.85     22.58 o 
  -1  14   9        0.10        2.79     16.10 o 
   0  14   9        7.97      -13.86     14.47 o 
   1  14   9        6.43       -0.21     15.93 o 
   2  14   9      257.95      248.10     31.10 o 
   3  14   9        3.41       -5.89     17.80 o 
   4  14   9      367.77      465.24     41.15 o 
  -6  15   9        2.40       14.53     14.62 o 
  -5  15   9      297.78      312.50     26.01 o 
  -4  15   9      115.41       94.36     17.86 o 
  -3  15   9       87.94       96.94     17.09 o 
  -2  15   9        9.23      -15.69     16.01 o 
  -1  15   9       76.56       38.42     19.43 o 
   0  15   9      108.91      140.52     26.40 o 
   1  15   9      549.41      644.79     62.71 o 
   2  15   9        1.65       -1.47     17.52 o 
   3  15   9        0.03        8.09     18.85 o 
  -4  16   9       55.59      119.19     19.96 o 
  -3  16   9       98.34       70.61     19.10 o 
  -2  16   9       94.90       62.74     18.26 o 
  -1  16   9       66.05       54.86     21.19 o 
   0  16   9        2.55       13.31     17.84 o 
   1  16   9       48.98       34.61     20.15 o 
 -12   0  10      208.41      355.21     45.96 o 
 -10   0  10      337.86      393.07     43.02 o 
  -8   0  10      127.94      108.72     25.81 o 
  -6   0  10     3743.44     3349.45    115.70 o 
  -4   0  10      199.83      117.20     13.87 o 
  -2   0  10     1317.28     1377.97     39.88 o 
   0   0  10      403.20      226.61     16.86 o 
   2   0  10      128.45      172.90     16.41 o 
   4   0  10     3166.85     2720.64     68.15 o 
   6   0  10      288.80      337.40     40.69 o 
   8   0  10      159.14      113.78     33.00 o 
 -13   1  10      203.35      149.40     26.52 o 
 -12   1  10        9.25      -11.95     14.58 o 
 -11   1  10       40.75       36.19     22.02 o 
 -10   1  10        1.18       -0.04     12.66 o 
  -9   1  10      407.69      443.69     32.85 o 
  -8   1  10      321.20      234.69     23.03 o 
  -7   1  10      682.82      574.99     31.35 o 
  -6   1  10      330.70      423.19     16.28 o 
  -5   1  10       91.49      157.90      9.19 o 
  -4   1  10        8.31        9.08      4.29 o 
  -3   1  10     3544.01     3244.24     58.52 o 
  -2   1  10      110.37       75.69      7.97 o 
  -1   1  10     1480.57      981.02     23.32 o 
   0   1  10      649.06      722.91     31.50 o 
   1   1  10       56.78       42.25      7.56 o 
   2   1  10      770.44      604.81     19.27 o 
   3   1  10     1162.70     1315.05     35.46 o 
   4   1  10        5.37        4.89     11.37 o 
   5   1  10        1.67        6.74     10.14 o 
   6   1  10      184.18      188.22     23.48 o 
   7   1  10     1154.41     1210.08     52.03 o 
   8   1  10      127.94      137.97     23.94 o 
   9   1  10      440.62      443.03     72.48 o 
 -13   2  10        5.70       -8.38     17.01 o 
 -12   2  10      229.59      151.47     41.25 o 
 -11   2  10      410.04      376.10     47.32 o 
 -10   2  10      247.26      340.75     28.56 o 
  -9   2  10       53.12       37.69     25.31 o 
  -8   2  10      199.61      188.81     20.09 o 
  -7   2  10      206.46      229.54     16.57 o 
  -6   2  10      100.60       68.35      8.95 o 
  -5   2  10       77.77       89.50      9.14 o 
  -4   2  10      234.31      308.19     11.46 o 
  -3   2  10      480.55      381.91     18.48 o 
  -2   2  10     1175.83     1314.31     27.38 o 
  -1   2  10     1587.72     1882.20     34.63 o 
   0   2  10      622.30      414.48     15.74 o 
   1   2  10       51.50       55.53      7.90 o 
   2   2  10      242.12      177.27     11.82 o 
   3   2  10      588.63      536.90     20.89 o 
   4   2  10     1076.31     1116.87     34.40 o 
   5   2  10      251.81      270.49     19.53 o 
   6   2  10      394.04      396.34     42.21 o 
   7   2  10      246.93      246.52     28.13 o 
   8   2  10       16.02       15.71     16.64 o 
   9   2  10      244.45      297.66     36.34 o 
 -13   3  10       21.46       28.75     28.34 o 
 -12   3  10      139.46      165.28     25.29 o 
 -11   3  10        0.41       -3.98     14.73 o 
 -10   3  10        6.60       -0.40     13.24 o 
  -9   3  10        1.98       11.21      9.70 o 
  -8   3  10      974.66     1038.81     33.41 o 
  -7   3  10      224.30      255.03     17.72 o 
  -6   3  10       16.50        1.01      6.20 o 
  -5   3  10       14.76       23.81      6.63 o 
  -4   3  10      216.24      136.75     10.69 o 
  -3   3  10     1183.67      880.29     27.01 o 
  -2   3  10      406.03      312.99     12.92 o 
  -1   3  10     1619.92     1546.67     30.63 o 
   0   3  10       61.36       39.00      7.02 o 
   1   3  10       10.45       62.23      8.71 o 
   2   3  10     2236.47     2056.87     38.16 o 
   3   3  10      358.47      308.31     18.66 o 
   4   3  10      340.82      368.11     22.42 o 
   5   3  10        0.15        5.07      9.96 o 
   6   3  10      206.63      265.89     24.13 o 
   7   3  10       16.25       -5.50     14.63 o 
   8   3  10      238.07      161.28     34.16 o 
   9   3  10        7.15       18.02     18.69 o 
 -13   4  10       28.25       19.23     26.52 o 
 -12   4  10        9.82       18.55     13.89 o 
 -11   4  10      355.75      325.52     48.34 o 
 -10   4  10        1.33       12.84     11.15 o 
  -9   4  10      331.40      298.94     32.78 o 
  -8   4  10      327.55      227.91     18.34 o 
  -7   4  10     1597.41     1711.03     43.78 o 
  -6   4  10       14.31       37.12      8.34 o 
  -5   4  10     1247.25     1172.58     28.83 o 
  -4   4  10        0.85       -2.64      5.19 o 
  -3   4  10      119.85      114.93     10.29 o 
  -2   4  10      257.49      214.22     14.89 o 
  -1   4  10     1106.65     1022.77     23.88 o 
   0   4  10      466.28      462.31     16.24 o 
   1   4  10      709.66      545.27     17.88 o 
   2   4  10        3.75       -2.67      4.32 o 
   3   4  10      310.42      302.53     27.64 o 
   4   4  10       11.23       -1.62      9.52 o 
   5   4  10      609.87      579.07     34.16 o 
   6   4  10        6.76        4.44     11.30 o 
   7   4  10       96.18       93.92     20.51 o 
   8   4  10       21.34       27.81     18.82 o 
   9   4  10      202.08      177.31     30.19 o 
 -12   5  10       95.09       97.38     32.90 o 
 -11   5  10        0.81       15.13     11.52 o 
 -10   5  10      222.90      206.93     25.00 o 
  -9   5  10      128.34      164.13     17.35 o 
  -8   5  10     1218.03     1312.14     40.50 o 
  -7   5  10       89.57       89.66     11.32 o 
  -6   5  10      354.79      422.89     18.84 o 
  -5   5  10     1001.23      992.73     27.09 o 
  -4   5  10      845.72      737.57     29.78 o 
  -3   5  10       38.17       34.28      8.60 o 
  -2   5  10      898.18     1005.24     30.29 o 
  -1   5  10     1915.54     2080.91     78.75 o 
   0   5  10     1010.04     1045.22     24.89 o 
   1   5  10      363.41      473.10     19.16 o 
   2   5  10     1424.28     1396.17     37.51 o 
   3   5  10       53.94      100.62     21.64 o 
   4   5  10      960.44     1072.17     40.43 o 
   5   5  10        3.37       14.29     11.01 o 
   6   5  10        5.13       12.05     12.11 o 
   7   5  10        0.01       -1.70     12.93 o 
   8   5  10      585.86      555.20     40.94 o 
   9   5  10        0.47      -17.67     17.84 o 
 -12   6  10        7.79      -16.28     28.14 o 
 -11   6  10      432.26      435.89     51.51 o 
 -10   6  10      219.17      208.46     18.43 o 
  -9   6  10       40.77       40.50     13.41 o 
  -8   6  10        1.18       -9.88      9.81 o 
  -7   6  10     1717.44     1745.41     44.23 o 
  -6   6  10     1895.46     1841.35     52.88 o 
  -5   6  10     1447.47     1471.97     34.74 o 
  -4   6  10      877.44     1046.07     28.07 o 
  -3   6  10       10.43       18.38      7.42 o 
  -2   6  10      492.43      477.64     33.44 o 
  -1   6  10     1391.81     1142.50     32.75 o 
   0   6  10      174.39      148.87     13.82 o 
   1   6  10     1573.73     1531.73     51.88 o 
   2   6  10      269.38      347.73     19.86 o 
   3   6  10      252.73      232.69     23.57 o 
   4   6  10      242.75      271.64     20.00 o 
   5   6  10      454.74      370.80     23.98 o 
   6   6  10       67.64       65.43     15.94 o 
   7   6  10       91.68       83.04     17.84 o 
   8   6  10        6.68        8.90     18.50 o 
 -12   7  10      170.59      183.25     28.13 o 
 -11   7  10        0.19       17.62     17.43 o 
 -10   7  10      123.30      116.43     17.96 o 
  -9   7  10      211.54      241.85     20.50 o 
  -8   7  10      218.98      304.21     22.29 o 
  -7   7  10      886.73      826.55     30.51 o 
  -6   7  10      121.98      137.80     15.34 o 
  -5   7  10      262.48      270.34     16.49 o 
  -4   7  10      846.60      821.19     25.94 o 
  -3   7  10     3066.48     3586.78     60.66 o 
  -2   7  10      425.84      477.12     19.64 o 
  -1   7  10       75.91       47.66     10.56 o 
   0   7  10      822.65      848.26     39.58 o 
   1   7  10       16.47       13.39     12.86 o 
   2   7  10     1099.79     1174.97     47.06 o 
   3   7  10     2360.29     2705.58     60.03 o 
   4   7  10      807.70      763.64     30.79 o 
   5   7  10       29.61       59.77     14.77 o 
   6   7  10        0.67        1.28     12.75 o 
   7   7  10      182.86      178.93     22.13 o 
   8   7  10      141.13      140.34     34.39 o 
 -11   8  10       46.44       23.56     36.95 o 
 -10   8  10       16.61       12.70     15.59 o 
  -9   8  10       72.92       58.89     23.89 o 
  -8   8  10       60.55       82.52     15.61 o 
  -7   8  10      366.96      375.47     18.38 o 
  -6   8  10     1216.21     1194.70     33.13 o 
  -5   8  10      462.31      423.77     29.02 o 
  -4   8  10     1711.11     1800.23     40.59 o 
  -3   8  10     1317.99     1119.27     30.55 o 
  -2   8  10     2206.77     2165.51     43.93 o 
  -1   8  10        3.57        8.61      9.45 o 
   0   8  10     5358.01     5587.60    123.26 o 
   1   8  10       35.39       27.14     15.24 o 
   2   8  10       31.83        1.12     15.85 o 
   3   8  10        8.16       41.72     20.30 o 
   4   8  10      168.57      109.54     28.49 o 
   5   8  10      232.20      178.55     20.20 o 
   6   8  10      602.10      636.93     32.51 o 
   7   8  10        9.34        8.40     15.03 o 
   8   8  10        9.09        9.38     16.48 o 
 -11   9  10        4.58       15.13     17.83 o 
 -10   9  10       31.11        7.05     15.81 o 
  -9   9  10       85.51       75.54     15.84 o 
  -8   9  10        2.15       -0.04     11.33 o 
  -7   9  10      121.51      143.36     15.12 o 
  -6   9  10      710.12      801.24     27.49 o 
  -5   9  10        2.35       -5.02      7.66 o 
  -4   9  10       70.44       43.50     11.23 o 
  -3   9  10     1843.22     1880.66     68.67 o 
  -2   9  10      934.64     1140.01     36.30 o 
  -1   9  10      281.03      227.78     38.11 o 
   0   9  10      298.96      300.25     27.41 o 
   1   9  10     2278.33     2155.26     68.32 o 
   2   9  10       15.34       81.69     22.22 o 
   3   9  10     3316.71     3298.54     90.97 o 
   4   9  10       22.46       40.37     31.89 o 
   5   9  10       14.15        9.95     17.60 o 
   6   9  10      198.93      177.66     21.96 o 
   7   9  10       37.86       58.02     17.71 o 
 -10  10  10      188.72      211.99     29.37 o 
  -9  10  10       60.07       89.26     21.66 o 
  -8  10  10        5.59       27.80     13.11 o 
  -7  10  10      156.70      118.42     14.85 o 
  -6  10  10      212.48      193.53     16.78 o 
  -5  10  10       73.74       96.66     13.68 o 
  -4  10  10      353.20      302.84     18.56 o 
  -3  10  10     1166.31     1191.26     33.05 o 
  -2  10  10        0.57        3.96     10.21 o 
  -1  10  10       29.40       36.54     15.94 o 
   0  10  10     2820.03     2882.05     81.85 o 
   1  10  10     1148.38     1129.61     50.06 o 
   2  10  10      116.72      130.17     23.71 o 
   3  10  10      995.27     1002.39     48.24 o 
   4  10  10      708.17      744.47     45.65 o 
   5  10  10       31.70       49.20     21.40 o 
   6  10  10      162.63      147.75     51.22 o 
   7  10  10      117.54      108.07     26.87 o 
 -10  11  10        9.79       -3.13     17.23 o 
  -9  11  10      271.48      287.19     31.69 o 
  -8  11  10       73.35       32.31     13.77 o 
  -7  11  10      497.52      590.86     26.65 o 
  -6  11  10      114.46       89.49     13.46 o 
  -5  11  10        2.55       12.49      9.43 o 
  -4  11  10      609.15      570.52     24.84 o 
  -3  11  10      406.32      424.63     28.47 o 
  -2  11  10      214.34      144.91     18.43 o 
  -1  11  10       10.26       23.05     18.17 o 
   0  11  10        5.26       -2.87     19.08 o 
   1  11  10       82.31      127.71     22.64 o 
   2  11  10       40.13       12.83     22.68 o 
   3  11  10       64.88       50.03     29.71 o 
   4  11  10      224.93      206.20     31.18 o 
   5  11  10       37.17       23.63     14.97 o 
   6  11  10       61.78       92.55     25.55 o 
  -9  12  10       43.67       58.09     27.58 o 
  -8  12  10        0.00      -21.08     16.15 o 
  -7  12  10       94.28      109.17     15.24 o 
  -6  12  10      641.66      744.31     29.26 o 
  -5  12  10      155.02      171.41     42.55 o 
  -4  12  10        2.77        3.70     10.17 o 
  -3  12  10       51.02       17.01     16.68 o 
  -2  12  10       20.62        1.33     11.56 o 
  -1  12  10       16.81       33.06     16.33 o 
   0  12  10       11.15       -9.98     13.37 o 
   1  12  10       43.48       23.12     16.62 o 
   2  12  10       19.15       41.21     18.86 o 
   3  12  10       47.27       28.29     32.09 o 
   4  12  10       84.95       49.24     21.62 o 
   5  12  10      193.97      163.92     29.89 o 
  -8  13  10      206.04      314.09     33.95 o 
  -7  13  10        9.76        8.53     13.35 o 
  -6  13  10       98.92       95.20     19.01 o 
  -5  13  10        4.29       12.69     10.59 o 
  -4  13  10      142.05      159.42     19.57 o 
  -3  13  10        3.55        1.34     11.43 o 
  -2  13  10      392.79      325.78     25.57 o 
  -1  13  10        0.23       11.42     15.58 o 
   0  13  10       38.23       27.35     16.77 o 
   1  13  10      223.23      160.35     25.58 o 
   2  13  10      121.52      176.36     27.66 o 
   3  13  10        6.63       20.00     20.54 o 
   4  13  10        5.51        1.02     19.17 o 
  -7  14  10        3.63        6.79     14.11 o 
  -6  14  10       18.20        4.79     13.11 o 
  -5  14  10      309.94      331.35     22.49 o 
  -4  14  10      256.24      247.00     24.10 o 
  -3  14  10        1.24        3.86     12.48 o 
  -2  14  10      135.12      143.35     20.34 o 
  -1  14  10      354.15      388.65     39.02 o 
   0  14  10       22.90        5.70     16.01 o 
   1  14  10      242.26      349.08     40.29 o 
   2  14  10       13.98       20.47     19.16 o 
   3  14  10        1.01        1.85     17.95 o 
  -6  15  10       10.88       13.72     14.29 o 
  -5  15  10       32.12       31.10     15.62 o 
  -4  15  10      489.01      482.76     31.36 o 
  -3  15  10        0.65       19.40     13.69 o 
  -2  15  10       98.44       99.78     19.07 o 
  -1  15  10       54.82       57.66     21.35 o 
   0  15  10        3.46      -24.26     16.17 o 
   1  15  10       45.23        9.17     18.49 o 
   2  15  10      172.79      140.74     42.21 o 
  -2  16  10        5.62      -12.71     17.05 o 
  -1  16  10      196.80      251.94     32.01 o 
 -13   0  11      110.71       80.27     32.80 o 
 -11   0  11        0.11        9.62     21.56 o 
  -9   0  11      644.24      650.09     50.31 o 
  -7   0  11      227.04      241.23     32.19 o 
  -5   0  11      191.07      208.19     16.62 o 
  -3   0  11     2809.14     2888.28     67.52 o 
  -1   0  11     1030.59      883.42     47.27 o 
   1   0  11     1864.64     1552.16     46.06 o 
   3   0  11     3264.12     3682.88     84.39 o 
   5   0  11        2.34        0.00     17.41 o 
   7   0  11     2334.99     2342.43    106.69 o 
   9   0  11      632.38      559.90     61.04 o 
 -13   1  11        0.24       -0.70     17.88 o 
 -12   1  11      168.61      113.67     23.39 o 
 -11   1  11       29.61       11.18     15.15 o 
 -10   1  11       90.21       54.84     22.83 o 
  -9   1  11        0.32       11.21     12.72 o 
  -8   1  11       58.36       72.23     16.75 o 
  -7   1  11       99.48      160.20     24.29 o 
  -6   1  11     2793.87     2838.49     58.23 o 
  -5   1  11       24.43       53.23      6.69 o 
  -4   1  11       14.33        8.47      5.14 o 
  -3   1  11        0.02       -0.78      4.02 o 
  -2   1  11     2555.67     2266.26     40.32 o 
  -1   1  11      877.73      947.35     23.87 o 
   0   1  11     3399.33     3715.43     67.34 o 
   1   1  11       31.16       56.52      8.64 o 
   2   1  11        3.55       -1.16      6.54 o 
   3   1  11      573.66      628.13     28.81 o 
   4   1  11     2164.60     2155.50     50.87 o 
   5   1  11      132.63      138.93     45.45 o 
   6   1  11      815.17      810.45     41.94 o 
   7   1  11       72.33       82.79     21.15 o 
   8   1  11       53.45       80.80     21.09 o 
   9   1  11        1.65      -20.90     23.59 o 
 -13   2  11       95.22      108.30     23.60 o 
 -12   2  11        3.94        3.97     16.30 o 
 -11   2  11        5.63      -18.25     12.17 o 
 -10   2  11        3.10       -7.74     17.46 o 
  -9   2  11      127.65      108.15     19.70 o 
  -8   2  11      165.55      123.29     20.05 o 
  -7   2  11       90.37      119.38     18.41 o 
  -6   2  11       15.51       15.46      6.65 o 
  -5   2  11       24.90       21.57      6.72 o 
  -4   2  11     1118.22     1264.82     42.48 o 
  -3   2  11     1178.93     1229.95     33.91 o 
  -2   2  11      441.52      231.43     12.29 o 
  -1   2  11       15.01       -2.73      5.55 o 
   0   2  11       92.94       92.43     12.42 o 
   1   2  11     2520.87     2361.68     59.93 o 
   2   2  11     1556.31     1704.57     49.41 o 
   3   2  11     3899.42     3584.43     73.92 o 
   4   2  11       37.27       54.40     14.64 o 
   5   2  11       89.99      117.83     16.29 o 
   6   2  11      105.49      147.73     23.28 o 
   7   2  11       69.11       58.68     19.57 o 
   8   2  11      195.71      257.62     31.53 o 
   9   2  11        5.24        1.68     17.97 o 
 -13   3  11       34.21       45.02     20.01 o 
 -12   3  11       92.92       99.75     22.05 o 
 -11   3  11      323.66      303.98     47.73 o 
 -10   3  11        7.62       29.80     15.06 o 
  -9   3  11      161.22      166.42     62.76 o 
  -8   3  11      186.87      197.92     17.64 o 
  -7   3  11      629.13      537.31     21.16 o 
  -6   3  11      509.08      641.97     21.72 o 
  -5   3  11       71.16      116.46     11.03 o 
  -4   3  11      532.51      621.96     26.04 o 
  -3   3  11       43.48       44.24      9.68 o 
  -2   3  11     1202.76     1145.75     32.43 o 
  -1   3  11     1951.15     1731.71     34.16 o 
   0   3  11     3248.80     3388.29     54.19 o 
   1   3  11        7.34       17.31      7.25 o 
   2   3  11       15.95       22.41      9.40 o 
   3   3  11      720.55      781.59     28.82 o 
   4   3  11        4.65        7.27     16.22 o 
   5   3  11      536.00      489.13     25.82 o 
   6   3  11        1.08      -18.04     12.03 o 
   7   3  11      180.78      196.00     27.74 o 
   8   3  11       51.52       38.99     20.21 o 
 -12   4  11       22.06       46.90     24.40 o 
 -11   4  11       30.76       29.23     17.57 o 
 -10   4  11       65.08       60.46     32.55 o 
  -9   4  11       69.83       62.21     13.56 o 
  -8   4  11     1889.71     1906.39     49.10 o 
  -7   4  11      447.37      498.05     20.99 o 
  -6   4  11       18.94       31.55      8.44 o 
  -5   4  11       19.95       20.99      7.40 o 
  -4   4  11     2423.96     2498.11     46.18 o 
  -3   4  11       26.14       77.93     15.89 o 
  -2   4  11      257.53      232.70     16.14 o 
  -1   4  11        9.12       -9.89      6.59 o 
   0   4  11       83.10      129.73     10.67 o 
   1   4  11      585.43      488.03     23.63 o 
   2   4  11     1223.71     1432.04     49.10 o 
   3   4  11      177.76      235.96     18.34 o 
   4   4  11      278.46      321.04     21.18 o 
   5   4  11       59.42       67.49     14.11 o 
   6   4  11        4.22        1.00     11.61 o 
   7   4  11        9.21        4.39     15.94 o 
   8   4  11      234.15      239.68     30.83 o 
 -12   5  11       97.64      113.17     23.39 o 
 -11   5  11      262.68      303.08     30.71 o 
 -10   5  11       30.10       60.45     14.48 o 
  -9   5  11        5.82        1.98     11.34 o 
  -8   5  11      120.11      100.93     15.80 o 
  -7   5  11     1948.95     1933.14    102.15 o 
  -6   5  11      558.97      570.95     21.92 o 
  -5   5  11      417.78      516.28     20.45 o 
  -4   5  11       75.52       94.62     11.15 o 
  -3   5  11      528.43      524.39     22.64 o 
  -2   5  11        9.83       -4.10      7.60 o 
  -1   5  11     2035.35     2076.99     68.12 o 
   0   5  11        0.08       22.62      9.25 o 
   1   5  11      556.59      512.93     22.84 o 
   2   5  11      156.34      186.84     16.04 o 
   3   5  11      208.07      267.79     20.32 o 
   4   5  11       24.80        1.91     10.42 o 
   5   5  11      458.91      474.07     26.71 o 
   6   5  11        2.19       10.27     11.89 o 
   7   5  11        8.86       12.94     20.75 o 
   8   5  11        0.01       -1.90     32.95 o 
 -12   6  11        1.40      -22.57     22.07 o 
 -11   6  11      178.13      191.56     21.66 o 
 -10   6  11      913.03      929.66     37.02 o 
  -9   6  11      270.75      290.96     30.60 o 
  -8   6  11       11.47        6.06     12.05 o 
  -7   6  11       33.95       21.58      9.38 o 
  -6   6  11      573.63      667.70     24.16 o 
  -5   6  11       18.42        9.68      7.34 o 
  -4   6  11     3319.63     3498.97     60.16 o 
  -3   6  11      802.55      725.32     23.88 o 
  -2   6  11     3447.32     3591.71     69.62 o 
  -1   6  11      457.04      535.10     23.26 o 
   0   6  11       20.33        4.39      8.54 o 
   1   6  11       45.65       38.48     33.10 o 
   2   6  11      237.88      219.17     17.56 o 
   3   6  11       29.54        6.40     10.87 o 
   4   6  11      117.48      113.77     15.96 o 
   5   6  11      141.21      145.10     18.10 o 
   6   6  11       32.55       19.16     13.40 o 
   7   6  11       56.45       61.12     17.46 o 
   8   6  11      371.61      368.25     52.03 o 
 -12   7  11        1.55       -0.91     24.09 o 
 -11   7  11      217.32      279.74     24.79 o 
 -10   7  11      187.63      169.13     20.02 o 
  -9   7  11      217.37      210.21     27.85 o 
  -8   7  11       94.92       74.59     15.34 o 
  -7   7  11      862.22      816.94     45.72 o 
  -6   7  11     1722.29     1970.29     43.82 o 
  -5   7  11        6.97        6.91      8.24 o 
  -4   7  11      664.61      605.09     24.23 o 
  -3   7  11      995.83      995.14     28.93 o 
  -2   7  11      325.52      298.80     19.08 o 
  -1   7  11      841.84      965.13     31.57 o 
   0   7  11      172.49      214.85     23.26 o 
   1   7  11      373.69      396.02     88.22 o 
   2   7  11        1.94       10.30     14.96 o 
   3   7  11      324.09      380.63     30.30 o 
   4   7  11      263.37      217.04     19.95 o 
   5   7  11      744.43      756.35     40.14 o 
   6   7  11      267.67      294.55     25.07 o 
   7   7  11       11.70       -0.20     15.72 o 
 -11   8  11        0.16       10.15     16.64 o 
 -10   8  11       55.15       43.74     15.44 o 
  -9   8  11       31.00       17.14     12.32 o 
  -8   8  11        1.60        1.88     12.11 o 
  -7   8  11      211.11      214.39     17.41 o 
  -6   8  11      369.82      386.35     20.86 o 
  -5   8  11     1661.76     1599.95     38.96 o 
  -4   8  11      736.57      803.42     35.58 o 
  -3   8  11     3841.43     3938.71     67.15 o 
  -2   8  11       16.79        6.08      9.30 o 
  -1   8  11      179.69      176.41     22.51 o 
   0   8  11       23.12       67.43     18.07 o 
   1   8  11      205.05      175.30     23.89 o 
   2   8  11      128.53      176.89     24.59 o 
   3   8  11     1000.14     1010.15     47.87 o 
   4   8  11      456.02      531.42     81.59 o 
   5   8  11      102.63      167.20     26.43 o 
   6   8  11      224.75      245.05     24.15 o 
   7   8  11       79.26       83.48     19.22 o 
 -11   9  11       43.74       52.29     21.51 o 
 -10   9  11       36.34       64.99     20.47 o 
  -9   9  11        5.37        1.95     12.60 o 
  -8   9  11       11.74       10.08     13.02 o 
  -7   9  11        4.48        2.50      9.16 o 
  -6   9  11      229.37      260.23     18.63 o 
  -5   9  11       18.94       -5.71      7.53 o 
  -4   9  11      518.39      473.46     25.56 o 
  -3   9  11      609.95      522.33     41.66 o 
  -2   9  11     2327.92     2383.15     55.78 o 
  -1   9  11      212.47      361.22     45.05 o 
   0   9  11     4134.27     3991.34    101.24 o 
   1   9  11      412.50      564.53     52.13 o 
   2   9  11      163.07      118.94     22.83 o 
   3   9  11       68.50       59.29     19.72 o 
   4   9  11       65.72       62.30     35.89 o 
   5   9  11      129.08      156.59     27.54 o 
   6   9  11       19.40        6.18     17.61 o 
   7   9  11        0.69        0.18     15.01 o 
 -10  10  11        5.47       12.86     16.60 o 
  -9  10  11      221.89      231.38     23.05 o 
  -8  10  11       47.77       69.63     14.99 o 
  -7  10  11      235.14      191.76     17.61 o 
  -6  10  11       62.12       61.52     11.80 o 
  -5  10  11       86.37       51.70     11.44 o 
  -4  10  11        5.78      -11.19      7.46 o 
  -3  10  11     1066.19     1105.23     40.80 o 
  -2  10  11      110.30      106.50     20.45 o 
  -1  10  11       85.69      127.92     20.71 o 
   0  10  11        7.62       43.45     22.42 o 
   1  10  11     1458.33     1827.53     67.27 o 
   2  10  11        0.65       16.59     29.41 o 
   3  10  11      194.73      137.25     25.44 o 
   4  10  11      146.18      101.60     29.05 o 
   5  10  11       92.53       45.97     22.21 o 
   6  10  11       14.19       27.58     26.77 o 
  -9  11  11       46.01       28.34     18.54 o 
  -8  11  11       31.32       37.40     14.80 o 
  -7  11  11      178.19      169.11     17.43 o 
  -6  11  11     1098.25     1174.45     50.35 o 
  -5  11  11       30.70       21.89     10.56 o 
  -4  11  11       21.54       27.45     10.22 o 
  -3  11  11        0.65        3.65     11.16 o 
  -2  11  11        2.84      -13.60     15.34 o 
  -1  11  11       68.89       48.32     18.07 o 
   0  11  11       28.56       12.19     23.33 o 
   1  11  11      416.71      361.74     36.19 o 
   2  11  11       12.89      -18.07     16.42 o 
   3  11  11      305.54      423.36     46.72 o 
   4  11  11      708.53      738.74     46.08 o 
   5  11  11      117.07       84.97     25.76 o 
  -9  12  11      234.39      291.03     33.79 o 
  -8  12  11      123.69      129.82     45.70 o 
  -7  12  11       25.04       19.63     11.10 o 
  -6  12  11       73.83       44.01     15.88 o 
  -5  12  11      276.23      235.31     22.62 o 
  -4  12  11        2.29       11.09      9.31 o 
  -3  12  11       11.22       21.59     12.72 o 
  -2  12  11       31.16       27.39     15.30 o 
  -1  12  11        2.80       -5.58     14.81 o 
   0  12  11        6.97       -1.19     14.52 o 
   1  12  11      169.01      188.76     27.37 o 
   2  12  11      183.28      226.70     30.61 o 
   3  12  11      148.59      224.80     31.69 o 
   4  12  11       80.27       88.18     24.29 o 
   5  12  11        3.90      -16.49     19.79 o 
  -8  13  11      137.79      112.53     47.58 o 
  -7  13  11       44.35       67.93     14.83 o 
  -6  13  11       14.71        8.47     11.36 o 
  -5  13  11      272.11      353.57     34.72 o 
  -4  13  11      198.73      180.13     21.44 o 
  -3  13  11      180.99      177.98     21.55 o 
  -2  13  11      189.02      245.35     45.50 o 
  -1  13  11      379.52      423.84     35.00 o 
   0  13  11      280.50      289.22     31.89 o 
   1  13  11       36.71       20.46     19.79 o 
   2  13  11        2.24        9.11     24.19 o 
   3  13  11       31.69       39.40     21.27 o 
   4  13  11       43.33       49.90     24.09 o 
  -6  14  11       41.20       25.04     12.89 o 
  -5  14  11       49.71       42.65     15.64 o 
  -4  14  11      469.87      479.99     30.62 o 
  -3  14  11        8.36        6.28     13.31 o 
  -2  14  11       10.50       53.65     24.55 o 
  -1  14  11       19.14       12.25     18.07 o 
   0  14  11      142.03      208.34     36.19 o 
   1  14  11       73.80       53.57     20.83 o 
   2  14  11      179.07      182.36     29.92 o 
  -4  15  11       19.30        1.01     14.30 o 
  -3  15  11       87.69       58.04     16.55 o 
  -2  15  11        0.10       -0.80     17.02 o 
  -1  15  11      316.66      304.53     33.42 o 
   0  15  11       81.61       84.91     22.94 o 
 -12   0  12      160.03      211.26     40.29 o 
 -10   0  12      163.18      176.64     34.72 o 
  -8   0  12      172.26       72.38     24.29 o 
  -6   0  12     1637.46     1342.70     69.44 o 
  -4   0  12       20.42       16.78     16.70 o 
  -2   0  12     1580.12     1418.79     43.81 o 
   0   0  12      597.88      543.65     27.31 o 
   2   0  12      214.92      212.70     20.46 o 
   4   0  12     2013.01     1735.06     82.00 o 
   6   0  12     1618.81     1887.10     92.93 o 
   8   0  12       68.75       81.19     32.19 o 
 -12   1  12        5.93       13.76     17.25 o 
 -11   1  12        1.36       -0.40     14.72 o 
 -10   1  12       47.88       39.65     16.08 o 
  -9   1  12      242.51      213.99     25.30 o 
  -8   1  12       34.23      -12.65     10.88 o 
  -7   1  12       30.30        9.29     12.02 o 
  -6   1  12      136.45       91.78     12.66 o 
  -5   1  12      229.59      189.79     15.31 o 
  -4   1  12        2.37       -1.40      6.93 o 
  -3   1  12     5517.58     5661.50     93.94 o 
  -2   1  12       88.69       91.66     13.98 o 
  -1   1  12      790.25      839.90     23.23 o 
   0   1  12       28.45       23.42     12.63 o 
   1   1  12      177.05      260.27     14.61 o 
   2   1  12      610.98      560.89     20.62 o 
   3   1  12     1727.51     1644.09     80.85 o 
   4   1  12      258.70      338.78     23.89 o 
   5   1  12        0.40        0.46     15.44 o 
   6   1  12        0.80       17.10     16.40 o 
   7   1  12      344.34      317.17     33.03 o 
   8   1  12       31.36       20.55     26.57 o 
 -12   2  12      187.64      185.05     27.66 o 
 -11   2  12        1.10      -12.15     13.24 o 
 -10   2  12      197.62      261.03     28.09 o 
  -9   2  12       10.90        4.23     20.09 o 
  -8   2  12      150.25      235.94     61.65 o 
  -7   2  12      333.97      425.22     29.73 o 
  -6   2  12      883.29      771.59     37.17 o 
  -5   2  12      444.85      381.48     16.91 o 
  -4   2  12      834.44      860.83     28.69 o 
  -3   2  12      183.51      202.43     15.63 o 
  -2   2  12      400.96      408.27     17.05 o 
  -1   2  12     1446.25     1528.04     32.82 o 
   0   2  12     2752.00     2656.77     47.18 o 
   1   2  12        3.00       23.39      8.17 o 
   2   2  12       27.68       16.87      8.09 o 
   3   2  12      218.98      235.96     18.56 o 
   4   2  12      231.94      274.29     20.44 o 
   5   2  12      125.49      180.20     24.27 o 
   6   2  12        6.97       11.51     15.80 o 
   7   2  12      179.58      113.76     27.94 o 
   8   2  12       89.72       89.72     22.92 o 
 -12   3  12       27.68       24.71     18.88 o 
 -11   3  12       55.74       42.35     30.52 o 
 -10   3  12        1.29       -1.48     14.20 o 
  -9   3  12       79.41       38.96     14.84 o 
  -8   3  12      437.10      489.00     66.96 o 
  -7   3  12      183.11      189.04     17.43 o 
  -6   3  12       64.40       99.64     14.17 o 
  -5   3  12        5.73        2.00      9.26 o 
  -4   3  12     1528.28     1383.64     50.79 o 
  -3   3  12     4738.51     4784.91     85.28 o 
  -2   3  12      116.97       63.49     11.83 o 
  -1   3  12     1926.42     2098.20     40.00 o 
   0   3  12       78.59       72.84      9.80 o 
   1   3  12        2.86       -0.48      6.69 o 
   2   3  12     1034.76      901.24     37.68 o 
   3   3  12       38.22       90.12     14.20 o 
   4   3  12      459.55      525.88     26.39 o 
   5   3  12       51.42       23.19     13.17 o 
   6   3  12      202.05      200.15     28.70 o 
   7   3  12        2.72      -20.99     13.99 o 
   8   3  12       85.11       86.34     23.30 o 
 -12   4  12       31.38       45.50     20.44 o 
 -11   4  12      357.16      368.82     33.97 o 
 -10   4  12      148.49      162.85     33.41 o 
  -9   4  12       86.77       53.94     17.02 o 
  -8   4  12       11.14       16.64     11.82 o 
  -7   4  12     1904.17     1931.19     42.30 o 
  -6   4  12     1503.48     1715.87     38.72 o 
  -5   4  12       62.11       56.30      9.83 o 
  -4   4  12       88.38       47.21     12.71 o 
  -3   4  12      413.17      360.48     20.33 o 
  -2   4  12       76.60       70.65     11.36 o 
  -1   4  12      895.84      991.04     31.50 o 
   0   4  12      127.29      133.29     14.20 o 
   1   4  12     1632.81     1404.39     61.33 o 
   2   4  12      426.74      418.56     81.08 o 
   3   4  12      249.40      279.22     27.77 o 
   4   4  12       39.07       21.47     12.46 o 
   5   4  12       43.21       42.89     13.67 o 
   6   4  12        0.77        1.85     14.44 o 
   7   4  12       11.71       10.97     21.26 o 
   8   4  12        8.25       -8.69     16.68 o 
 -12   5  12        1.33       10.44     17.68 o 
 -11   5  12       98.20      120.60     23.30 o 
 -10   5  12      783.85      838.83     44.81 o 
  -9   5  12       95.64      160.10     19.03 o 
  -8   5  12     1024.26     1133.03     38.31 o 
  -7   5  12       81.01       80.87     12.31 o 
  -6   5  12        0.43        1.69      7.45 o 
  -5   5  12      737.65      729.08     31.77 o 
  -4   5  12      284.56      293.21     16.47 o 
  -3   5  12       15.48        2.94      8.62 o 
  -2   5  12       33.93       40.02     10.62 o 
  -1   5  12        8.52        3.22      9.45 o 
   0   5  12      407.33      382.95     24.05 o 
   1   5  12      189.34      304.21     36.39 o 
   2   5  12      171.91      127.91     15.43 o 
   3   5  12        0.03        0.89     11.65 o 
   4   5  12       13.34       25.63     12.80 o 
   5   5  12       14.34       21.10     16.43 o 
   6   5  12       58.66       59.18     16.09 o 
   7   5  12        1.11       -6.70     27.13 o 
 -12   6  12       10.70       18.67     22.07 o 
 -11   6  12      100.76      114.89     23.09 o 
 -10   6  12       23.76       31.75     16.99 o 
  -9   6  12      521.66      563.45     29.65 o 
  -8   6  12        6.42       -2.14     11.33 o 
  -7   6  12      663.72      744.99     26.72 o 
  -6   6  12       14.01       10.30      8.73 o 
  -5   6  12      920.75      913.73     28.13 o 
  -4   6  12      546.40      536.00     27.82 o 
  -3   6  12      550.55      535.11     24.71 o 
  -2   6  12      214.70      175.33     16.40 o 
  -1   6  12      570.14      588.31     35.88 o 
   0   6  12       73.18      114.78     20.40 o 
   1   6  12        0.84        8.11     14.31 o 
   2   6  12      106.32      141.67     22.01 o 
   3   6  12      184.77      143.96     22.56 o 
   4   6  12        0.71       19.43     11.97 o 
   5   6  12      194.36      216.04     22.83 o 
   6   6  12       17.82       19.57     13.78 o 
   7   6  12        0.49       -3.92     17.05 o 
 -11   7  12       12.40       -5.81     16.32 o 
 -10   7  12      260.64      255.23     20.65 o 
  -9   7  12      288.06      291.05     23.86 o 
  -8   7  12        0.79        5.79      9.52 o 
  -7   7  12      462.70      427.07     38.09 o 
  -6   7  12       38.66       53.72     11.65 o 
  -5   7  12        9.36        3.39      8.14 o 
  -4   7  12       15.34        8.30      8.54 o 
  -3   7  12        4.26       -3.00      9.43 o 
  -2   7  12        0.39       -2.38      8.87 o 
  -1   7  12       18.35       40.60     25.81 o 
   0   7  12      239.60      256.94     25.63 o 
   1   7  12      265.66      219.86     26.05 o 
   2   7  12      639.25      625.39     38.03 o 
   3   7  12      185.26      246.71     27.43 o 
   4   7  12      245.17      233.69     28.14 o 
   5   7  12      118.22      118.22     18.17 o 
   6   7  12       67.98       55.45     17.27 o 
   7   7  12       83.85       77.35     37.94 o 
 -11   8  12       76.56      112.51     24.49 o 
 -10   8  12      149.12      121.19     19.19 o 
  -9   8  12        0.53        3.38     10.70 o 
  -8   8  12      151.27      123.60     17.97 o 
  -7   8  12      132.73      135.05     16.41 o 
  -6   8  12      572.47      561.55     24.40 o 
  -5   8  12       12.54        0.67      8.72 o 
  -4   8  12      219.00      165.85     15.23 o 
  -3   8  12      466.63      397.27     27.31 o 
  -2   8  12      606.39      683.28     69.21 o 
  -1   8  12      738.23      737.19     39.76 o 
   0   8  12       47.10       89.87     28.39 o 
   1   8  12      531.52      734.53     68.03 o 
   2   8  12       45.98       56.09     35.18 o 
   3   8  12       47.75       61.76     20.13 o 
   4   8  12      105.23       70.14     21.87 o 
   5   8  12      178.61      115.27     27.74 o 
   6   8  12       11.75       30.16     25.41 o 
 -10   9  12        5.98       17.83     13.45 o 
  -9   9  12      117.24      115.95     21.65 o 
  -8   9  12       12.56       21.17     11.18 o 
  -7   9  12      301.27      274.32     20.26 o 
  -6   9  12       28.26       43.57     11.44 o 
  -5   9  12      167.64      143.03     15.38 o 
  -4   9  12        4.79        7.92      9.60 o 
  -3   9  12     1104.69     1039.32     31.69 o 
  -2   9  12        3.48        3.98     17.36 o 
  -1   9  12        1.71       -1.61     24.85 o 
   0   9  12        0.36      -18.22     13.45 o 
   1   9  12      929.10     1062.26     49.10 o 
   2   9  12       70.43       88.10     22.24 o 
   3   9  12        6.38        1.18     17.55 o 
   4   9  12      182.30      181.30     28.55 o 
   5   9  12       22.96       28.33     20.70 o 
   6   9  12        6.92        2.73     20.11 o 
 -10  10  12       78.90       52.10     21.06 o 
  -9  10  12       86.48       69.02     17.27 o 
  -8  10  12        3.45        1.51      9.96 o 
  -7  10  12        7.61       15.53     10.18 o 
  -6  10  12      386.13      414.58     38.25 o 
  -5  10  12      172.94      264.30     29.05 o 
  -4  10  12       24.89       31.24     10.45 o 
  -3  10  12        3.73        3.20     17.81 o 
  -2  10  12      688.56      743.44     41.08 o 
  -1  10  12      251.28      214.40     25.90 o 
   0  10  12      551.87      432.98     34.38 o 
   1  10  12      106.05       68.46     22.32 o 
   2  10  12        0.12        6.73     16.81 o 
   3  10  12        8.29       -6.61     17.33 o 
   4  10  12      141.11      179.38     28.34 o 
   5  10  12       74.38       63.83     23.58 o 
  -9  11  12      263.31      199.34     28.21 o 
  -8  11  12       15.96       11.67     11.39 o 
  -7  11  12      125.92      108.11     15.43 o 
  -6  11  12       61.00       52.73     13.14 o 
  -5  11  12      400.03      496.44     24.74 o 
  -4  11  12       37.61       31.07     10.95 o 
  -3  11  12      109.39      101.31     16.66 o 
  -2  11  12        6.53       20.87     21.21 o 
  -1  11  12       11.24       28.38     25.26 o 
   0  11  12      207.86      233.15     28.92 o 
   1  11  12      314.57      415.12     36.29 o 
   2  11  12       30.42       58.95     22.23 o 
   3  11  12      243.59      244.11     31.64 o 
   4  11  12       27.59       30.71     21.57 o 
  -8  12  12      123.78      106.94     18.56 o 
  -7  12  12       46.03       28.79     11.59 o 
  -6  12  12      286.56      255.77     24.58 o 
  -5  12  12       98.30       54.58     13.01 o 
  -4  12  12       46.92       39.51     14.38 o 
  -3  12  12      196.76      166.15     20.72 o 
  -2  12  12       80.21       73.54     20.53 o 
  -1  12  12       92.08      141.07     25.18 o 
   0  12  12      241.31      228.12     29.52 o 
   1  12  12        0.92       -9.41     16.55 o 
   2  12  12       32.87       59.21     32.34 o 
   3  12  12       42.98       43.29     22.69 o 
   4  12  12      240.83      235.44     33.96 o 
  -7  13  12       53.97       83.03     16.86 o 
  -6  13  12        0.37        5.66     11.07 o 
  -5  13  12      144.57      171.57     21.44 o 
  -4  13  12      457.04      468.06     30.81 o 
  -3  13  12       70.67       67.82     26.17 o 
  -2  13  12      156.36      191.27     27.70 o 
  -1  13  12       61.53       54.34     20.22 o 
   0  13  12       66.34       69.80     56.28 o 
   1  13  12       36.29       14.12     18.48 o 
   2  13  12       44.11       57.35     22.57 o 
  -5  14  12       23.06       24.63     15.24 o 
  -4  14  12        1.97        9.12     14.60 o 
  -3  14  12      117.30      156.74     22.66 o 
  -2  14  12       30.58       48.63     20.84 o 
  -1  14  12      344.80      320.60     44.69 o 
   0  14  12       12.55       24.35     18.88 o 
   1  14  12       11.58       19.78     20.82 o 
 -11   0  13       10.48       10.12     22.78 o 
  -9   0  13       99.09      194.66     35.73 o 
  -7   0  13      566.58      566.07     48.39 o 
  -5   0  13       46.27        8.60     19.84 o 
  -3   0  13      108.75      128.48     15.90 o 
  -1   0  13      664.50      603.04    140.81 o 
   1   0  13      377.04      397.36     26.25 o 
   3   0  13      626.94      753.65     53.35 o 
   5   0  13       56.27      135.95     33.10 o 
   7   0  13      205.58      168.65     39.99 o 
 -12   1  13       62.75       26.22     31.58 o 
 -11   1  13        0.15        0.99     15.12 o 
 -10   1  13       93.49       83.74     19.77 o 
  -9   1  13        2.62       12.45     13.85 o 
  -8   1  13      652.92      635.03     37.36 o 
  -7   1  13        7.83        7.26     13.62 o 
  -6   1  13       98.01      113.00     26.81 o 
  -5   1  13       56.87       58.49     11.77 o 
  -4   1  13       24.70       22.75      8.72 o 
  -3   1  13       41.04       12.81      8.22 o 
  -2   1  13     1289.35     1399.93     38.70 o 
  -1   1  13       44.42       51.89      9.49 o 
   0   1  13     1644.08     1601.47     41.13 o 
   1   1  13      315.66      386.52     18.17 o 
   2   1  13       77.68       79.44     11.10 o 
   3   1  13      410.74      339.58     22.01 o 
   4   1  13      198.39      141.27     21.46 o 
   5   1  13        4.60       12.40     15.95 o 
   6   1  13       13.50       57.38     18.85 o 
   7   1  13      105.01       39.44     31.68 o 
 -12   2  13        1.76       -8.47     15.15 o 
 -11   2  13       20.94       33.57     25.05 o 
 -10   2  13       62.50       52.30     18.17 o 
  -9   2  13      115.07      140.70     30.17 o 
  -8   2  13        5.14      -10.95     11.63 o 
  -7   2  13      203.09      235.51     25.03 o 
  -6   2  13      176.17      125.84     20.29 o 
  -5   2  13      139.19      144.94     21.09 o 
  -4   2  13      143.36      258.06     17.85 o 
  -3   2  13      230.99      217.67     21.04 o 
  -2   2  13       67.13      112.95     14.10 o 
  -1   2  13       16.45       27.08      8.26 o 
   0   2  13      181.02      182.72     13.53 o 
   1   2  13     1025.58     1211.11     54.10 o 
   2   2  13      119.73      130.33     15.50 o 
   3   2  13       45.04       55.82     13.11 o 
   4   2  13       18.39        4.02     11.51 o 
   5   2  13       79.64       42.74     17.86 o 
   6   2  13      199.80      204.96     28.10 o 
   7   2  13        7.69        1.18     20.55 o 
 -12   3  13      112.19      124.66     25.05 o 
 -11   3  13        8.72        1.71     15.37 o 
 -10   3  13      135.29      104.92     23.54 o 
  -9   3  13        9.69        5.42     13.73 o 
  -8   3  13       10.51        5.79     14.82 o 
  -7   3  13      775.20      658.67     31.88 o 
  -6   3  13      579.63      587.38     26.43 o 
  -5   3  13       90.43      174.17     16.69 o 
  -4   3  13      294.65      296.16     19.46 o 
  -3   3  13     1750.87     1911.29     47.20 o 
  -2   3  13     1676.03     1919.56     46.87 o 
  -1   3  13        4.43       -3.00      8.65 o 
   0   3  13       12.68       12.31      8.04 o 
   1   3  13      289.66      313.27     20.00 o 
   2   3  13       86.37       27.22     11.53 o 
   3   3  13      347.53      317.78     25.51 o 
   4   3  13       65.36       49.81     14.19 o 
   5   3  13       67.29       49.77     19.00 o 
   6   3  13       59.20       52.51     19.33 o 
   7   3  13       23.36       14.71     17.85 o 
 -12   4  13       29.22       35.75     24.29 o 
 -11   4  13        0.07        5.79     15.66 o 
 -10   4  13       90.28       43.59     18.38 o 
  -9   4  13      295.50      410.71     33.21 o 
  -8   4  13      123.35      136.50     22.31 o 
  -7   4  13      615.31      613.31     28.36 o 
  -6   4  13      740.16      840.55     26.95 o 
  -5   4  13        1.02        3.47      7.44 o 
  -4   4  13      711.92      786.96     46.46 o 
  -3   4  13      558.24      645.87     27.30 o 
  -2   4  13      198.64      178.85     16.36 o 
  -1   4  13      265.67      349.70     20.99 o 
   0   4  13     2070.22     2099.86     50.06 o 
   1   4  13      172.00      253.27     25.28 o 
   2   4  13       24.76        8.97     10.46 o 
   3   4  13      139.02      134.67     19.38 o 
   4   4  13        0.88        8.46     14.69 o 
   5   4  13        9.86       33.10     14.23 o 
   6   4  13       66.13       72.35     21.33 o 
   7   4  13       17.97      -18.36     16.65 o 
 -11   5  13      343.89      339.10     34.30 o 
 -10   5  13       95.53       78.24     21.11 o 
  -9   5  13       49.46       40.96     19.69 o 
  -8   5  13       39.95       33.13     12.94 o 
  -7   5  13       91.35       81.55     12.60 o 
  -6   5  13      109.47      100.98     12.93 o 
  -5   5  13       70.27       78.49     11.84 o 
  -4   5  13     1257.16     1180.10     36.98 o 
  -3   5  13     1055.27      968.62     32.96 o 
  -2   5  13      192.24      266.54     25.91 o 
  -1   5  13       80.93      103.33     16.04 o 
   0   5  13      393.55      320.32     27.43 o 
   1   5  13      141.00      134.92     21.69 o 
   2   5  13        3.20       -2.42     13.33 o 
   3   5  13      565.54      574.18     97.20 o 
   4   5  13       61.55       24.42     13.56 o 
   5   5  13       95.02       97.38     17.62 o 
   6   5  13       22.93       40.06     19.15 o 
   7   5  13       15.76      -14.34     16.98 o 
 -11   6  13        2.58       -8.00     14.86 o 
 -10   6  13      161.63      170.92     26.87 o 
  -9   6  13        2.55       -0.80     14.63 o 
  -8   6  13       36.27       31.37     12.67 o 
  -7   6  13       27.55       21.59      9.84 o 
  -6   6  13      697.47      657.22     25.49 o 
  -5   6  13      205.09      191.27     15.87 o 
  -4   6  13       30.36       44.40     12.51 o 
  -3   6  13     1002.34     1158.85     37.68 o 
  -2   6  13        0.26        3.68     16.50 o 
  -1   6  13      344.77      343.56     21.62 o 
   0   6  13       87.83      112.30     22.78 o 
   1   6  13        0.66        8.93     14.28 o 
   2   6  13       38.56       51.90     41.35 o 
   3   6  13       32.41       46.26     18.95 o 
   4   6  13       16.16       -4.02     19.23 o 
   5   6  13       13.43       30.82     15.04 o 
   6   6  13      130.45      137.30     28.02 o 
 -11   7  13       14.47        5.34     15.77 o 
 -10   7  13      226.07      183.95     27.87 o 
  -9   7  13       52.22       32.96     15.01 o 
  -8   7  13       66.32       71.10     13.47 o 
  -7   7  13        3.85       11.67      9.59 o 
  -6   7  13      446.43      443.39     22.46 o 
  -5   7  13       52.64       28.07     10.52 o 
  -4   7  13      226.72      186.32     16.13 o 
  -3   7  13       22.39       13.01     10.87 o 
  -2   7  13       71.60       94.95     15.11 o 
  -1   7  13       98.11       60.71     17.31 o 
   0   7  13      230.45      254.75     26.80 o 
   1   7  13      117.83      144.08     23.22 o 
   2   7  13       46.43       82.20     28.85 o 
   3   7  13      229.09      231.28     28.44 o 
   4   7  13      235.41      259.92     30.17 o 
   5   7  13       95.93      144.55     26.01 o 
   6   7  13        0.27       17.36     20.47 o 
 -10   8  13       24.05       27.19     16.35 o 
  -9   8  13      279.97      351.01     26.75 o 
  -8   8  13       30.50       25.64     12.63 o 
  -7   8  13      102.73      101.23     14.23 o 
  -6   8  13      213.81      204.72     17.89 o 
  -5   8  13       11.31       18.15      9.90 o 
  -4   8  13      199.57      193.38     16.83 o 
  -3   8  13       14.50        6.95     10.67 o 
  -2   8  13      465.52      518.56     34.34 o 
  -1   8  13       71.87       93.18     40.29 o 
   0   8  13      157.64       91.45     19.72 o 
   1   8  13      614.68      590.11     38.43 o 
   2   8  13       61.38       95.53     21.54 o 
   3   8  13       56.87       30.41     22.68 o 
   4   8  13       14.95       29.28     19.33 o 
   5   8  13       61.45      100.41     24.73 o 
 -10   9  13       58.53       29.57     15.04 o 
  -9   9  13        9.09       14.96     13.60 o 
  -8   9  13        6.57        0.92      9.19 o 
  -7   9  13       73.13       62.38     13.72 o 
  -6   9  13       84.05       80.05     13.45 o 
  -5   9  13       60.61       50.92     12.14 o 
  -4   9  13        7.29       12.26      9.97 o 
  -3   9  13       32.52       22.86     14.55 o 
  -2   9  13      424.55      519.77     36.00 o 
  -1   9  13       81.50       94.97     21.17 o 
   0   9  13        1.72      -10.45     18.02 o 
   1   9  13       16.47       67.55     19.18 o 
   2   9  13      106.52      115.98     23.64 o 
   3   9  13        3.63        5.98     17.38 o 
   4   9  13      166.15      191.07     35.94 o 
   5   9  13       11.39        6.30     20.93 o 
  -9  10  13       67.69      106.84     18.97 o 
  -8  10  13        2.12       -1.24     10.72 o 
  -7  10  13       25.43       43.97     18.16 o 
  -6  10  13       18.90        0.10      9.45 o 
  -5  10  13      509.64      597.86     23.81 o 
  -4  10  13       20.39       14.42      9.41 o 
  -3  10  13      335.44      282.50     47.07 o 
  -2  10  13      348.02      308.03     30.28 o 
  -1  10  13        2.69       16.11     15.14 o 
   0  10  13       15.84        5.43     15.37 o 
   1  10  13      212.20      291.38     31.64 o 
   2  10  13       37.87       44.96     35.99 o 
   3  10  13        0.33       32.32     21.69 o 
   4  10  13        2.60       -1.07     20.22 o 
  -8  11  13      162.03      170.58     18.93 o 
  -7  11  13        2.17        5.35     10.66 o 
  -6  11  13      513.53      505.06     25.88 o 
  -5  11  13       16.10       15.40     11.34 o 
  -4  11  13        1.24       15.70     12.95 o 
  -3  11  13        2.07       10.38     13.92 o 
  -2  11  13       90.62      102.98     22.74 o 
  -1  11  13      101.40       84.95     23.43 o 
   0  11  13      143.21      207.49     28.22 o 
   1  11  13       18.64       -0.95     19.05 o 
   2  11  13       17.03       24.56     20.49 o 
   3  11  13       22.91       26.28     21.36 o 
  -7  12  13        0.11        1.15     10.78 o 
  -6  12  13        0.31        2.41     10.76 o 
  -5  12  13      165.66      174.35     23.14 o 
  -4  12  13       44.20       71.93     16.53 o 
  -3  12  13       16.05       59.48     22.22 o 
  -2  12  13        2.92       13.99     15.89 o 
  -1  12  13        6.38      -19.66     15.98 o 
   0  12  13       87.50       66.05     22.36 o 
   1  12  13       19.02        7.17     18.86 o 
   2  12  13       79.66       50.57     22.67 o 
  -6  13  13       11.80       20.74     12.02 o 
  -5  13  13       17.30       27.93     14.37 o 
  -4  13  13        3.94        0.85     15.45 o 
  -3  13  13       81.53      107.10     25.41 o 
  -2  13  13       46.83        4.75     18.43 o 
  -1  13  13      333.18      310.15     34.40 o 
   0  13  13       57.04       67.40     22.19 o 
   1  13  13        2.48        7.34     19.10 o 
  -3  14  13        6.32       10.18     18.64 o 
  -2  14  13       38.46       34.80     19.89 o 
 -12   0  14       20.96       21.06     25.81 o 
 -10   0  14       71.34       -8.10     21.46 o 
  -8   0  14      894.94      753.75     58.11 o 
  -6   0  14        2.49       13.16     20.14 o 
  -4   0  14       52.83      110.24     26.93 o 
  -2   0  14       57.62       41.28     12.28 o 
   0   0  14      104.69       60.09     15.49 o 
   2   0  14     1732.62     1980.91     60.74 o 
   4   0  14      870.51      899.21     61.55 o 
   6   0  14      132.77       72.58     31.58 o 
 -12   1  14        7.87       12.55     16.82 o 
 -11   1  14       20.68       -3.35     15.00 o 
 -10   1  14       74.86       44.33     17.42 o 
  -9   1  14        2.55       -6.67     15.10 o 
  -8   1  14       29.36       18.34     15.95 o 
  -7   1  14       14.42       16.59     14.03 o 
  -6   1  14       49.89        6.01     14.85 o 
  -5   1  14      849.45     1155.39     37.16 o 
  -4   1  14      130.59      100.80     14.85 o 
  -3   1  14      142.72      172.79     52.99 o 
  -2   1  14       70.33       79.48     17.30 o 
  -1   1  14      151.91      175.16     18.70 o 
   0   1  14      211.79      184.75     17.03 o 
   1   1  14      849.80      961.17     28.08 o 
   2   1  14        1.22       12.14     10.85 o 
   3   1  14      135.71      169.93     30.62 o 
   4   1  14        4.64       -7.88     14.67 o 
   5   1  14      260.36      155.27     25.10 o 
   6   1  14       45.77       13.42     17.62 o 
 -12   2  14       26.12       27.20     19.05 o 
 -11   2  14        0.18        4.69     22.98 o 
 -10   2  14       15.13        2.18     14.81 o 
  -9   2  14       38.56       25.89     16.39 o 
  -8   2  14      278.05      310.81     29.16 o 
  -7   2  14       21.54       10.07     14.39 o 
  -6   2  14       32.04       18.49      8.38 o 
  -5   2  14       34.98       14.91      9.87 o 
  -4   2  14       92.62       53.26     23.71 o 
  -3   2  14     1805.39     1874.16     47.25 o 
  -2   2  14     1661.55     1756.45     72.02 o 
  -1   2  14        5.23        4.28     12.82 o 
   0   2  14        3.07        5.64      8.19 o 
   1   2  14       13.36       31.53      9.69 o 
   2   2  14     1171.38     1260.72     39.29 o 
   3   2  14       33.22       28.00     12.62 o 
   4   2  14       32.75       40.92     16.63 o 
   5   2  14       24.56       42.33     18.55 o 
   6   2  14       45.33       55.95     20.04 o 
 -11   3  14        8.89       -0.95     15.89 o 
 -10   3  14      233.97      290.54     31.74 o 
  -9   3  14        2.05        3.73     15.59 o 
  -8   3  14        6.58       25.97     15.70 o 
  -7   3  14      142.75      132.06     17.58 o 
  -6   3  14      744.76      721.07     37.25 o 
  -5   3  14      855.63     1029.49     35.08 o 
  -4   3  14        9.73       23.14     10.55 o 
  -3   3  14       33.50       42.15     11.27 o 
  -2   3  14      207.79      173.12     18.07 o 
  -1   3  14       18.87        3.62      9.48 o 
   0   3  14       99.17       87.43     14.53 o 
   1   3  14       18.79       43.31     15.28 o 
   2   3  14       39.06       47.30     12.59 o 
   3   3  14      141.19      132.75     17.65 o 
   4   3  14        7.10       -7.49     11.98 o 
   5   3  14       16.79        1.22     16.44 o 
   6   3  14      212.78      236.46     30.22 o 
 -11   4  14       39.11       22.32     34.27 o 
 -10   4  14       57.18       52.91     19.85 o 
  -9   4  14      288.11      262.22     41.50 o 
  -8   4  14      114.04      141.37     30.79 o 
  -7   4  14      581.25      527.86     39.31 o 
  -6   4  14      345.23      361.65     23.13 o 
  -5   4  14       22.89       18.62     10.60 o 
  -4   4  14      135.09       86.92     13.97 o 
  -3   4  14      319.32      279.15     20.21 o 
  -2   4  14      186.92      281.84     20.15 o 
  -1   4  14        2.17        0.32     10.52 o 
   0   4  14     1785.81     2031.74     80.53 o 
   1   4  14      139.27      162.73     23.54 o 
   2   4  14       18.78       21.77     15.34 o 
   3   4  14      350.95      397.91     27.55 o 
   4   4  14      439.67      449.44     27.45 o 
   5   4  14      136.82      166.55     25.54 o 
   6   4  14       14.88       28.67     18.89 o 
 -11   5  14       16.08       -6.77     16.53 o 
 -10   5  14       99.12      120.00     25.17 o 
  -9   5  14        7.21        6.58     14.58 o 
  -8   5  14       10.25        2.75     13.52 o 
  -7   5  14       71.31       97.65     16.05 o 
  -6   5  14      115.34      124.32     14.18 o 
  -5   5  14       38.86       45.05     12.26 o 
  -4   5  14        5.22       -8.03      8.73 o 
  -3   5  14     1090.64      956.09     45.33 o 
  -2   5  14       28.26       21.36     11.20 o 
  -1   5  14        0.32        4.93     10.78 o 
   0   5  14      673.17      678.44     58.26 o 
   1   5  14       24.08       42.03     16.76 o 
   2   5  14      179.90      159.08     24.25 o 
   3   5  14       52.15       76.63     20.16 o 
   4   5  14       77.12      129.60     23.91 o 
   5   5  14       10.81        6.65     14.12 o 
   6   5  14      150.37      176.13     50.01 o 
 -11   6  14       24.39      -14.45     17.01 o 
 -10   6  14      119.33       80.92     24.45 o 
  -9   6  14        2.79        9.69     16.67 o 
  -8   6  14       22.62       -1.06     11.86 o 
  -7   6  14       51.29       27.55     11.31 o 
  -6   6  14      322.28      346.27     20.31 o 
  -5   6  14        8.24        8.14      9.06 o 
  -4   6  14       20.39        1.70     10.50 o 
  -3   6  14      433.61      428.75     32.03 o 
  -2   6  14       12.70       14.59     11.05 o 
  -1   6  14     1099.87     1123.03     76.48 o 
   0   6  14       30.18       19.11     15.22 o 
   1   6  14      201.41      151.21     25.16 o 
   2   6  14       13.38       12.91     15.93 o 
   3   6  14      447.45      480.30     50.51 o 
   4   6  14       10.35        2.08     18.35 o 
   5   6  14       16.30       10.66     31.74 o 
 -10   7  14        3.99        1.89     18.06 o 
  -9   7  14      638.09      679.95     43.84 o 
  -8   7  14       58.40       57.47     13.11 o 
  -7   7  14       88.32       81.86     14.01 o 
  -6   7  14       21.55        1.79     10.89 o 
  -5   7  14        7.74       15.10     10.47 o 
  -4   7  14        2.19       14.54     12.38 o 
  -3   7  14      120.84      164.15     18.81 o 
  -2   7  14      274.82      216.62     25.97 o 
  -1   7  14       90.06       65.69     18.74 o 
   0   7  14      269.84      239.77     28.32 o 
   1   7  14      363.98      341.40     31.45 o 
   2   7  14      126.07      139.92     25.14 o 
   3   7  14       36.39        9.69     17.71 o 
   4   7  14       72.00      108.29     61.24 o 
   5   7  14      124.08      172.30     38.06 o 
 -10   8  14       40.42       15.18     14.73 o 
  -9   8  14        0.14       -7.79     13.71 o 
  -8   8  14       14.43        9.47     11.08 o 
  -7   8  14      197.55      295.05     20.98 o 
  -6   8  14       25.81       25.88     11.51 o 
  -5   8  14       71.81       45.45     11.96 o 
  -4   8  14      251.15      190.32     20.09 o 
  -3   8  14      367.71      471.79     27.24 o 
  -2   8  14      717.88      691.49     40.91 o 
  -1   8  14      534.60      564.93     37.60 o 
   0   8  14       10.89       -3.73     14.14 o 
   1   8  14        0.32       11.84     16.66 o 
   2   8  14      129.19      171.74     27.31 o 
   3   8  14      276.35      268.90     69.24 o 
   4   8  14      112.48       95.25     26.21 o 
   5   8  14       32.65       38.02     24.14 o 
  -9   9  14        3.08       12.61     14.67 o 
  -8   9  14        1.37        9.21     12.11 o 
  -7   9  14       66.27       70.28     13.99 o 
  -6   9  14        8.79        5.47     10.60 o 
  -5   9  14      342.62      437.67     24.21 o 
  -4   9  14       19.12       15.38     12.02 o 
  -3   9  14      246.21      231.29     27.74 o 
  -2   9  14      104.16       86.31     23.49 o 
  -1   9  14      320.00      393.27     34.39 o 
   0   9  14      246.27      189.59     40.49 o 
   1   9  14      498.06      506.67     38.70 o 
   2   9  14       26.20       11.87     18.06 o 
   3   9  14       26.93       26.62     20.32 o 
   4   9  14        0.11       -9.89     18.72 o 
  -8  10  14      128.78      137.36     17.51 o 
  -7  10  14       32.38       16.77     10.99 o 
  -6  10  14      232.00      216.20     17.23 o 
  -5  10  14       15.65       11.53     11.16 o 
  -4  10  14      104.83      113.23     22.61 o 
  -3  10  14       54.68       54.97     18.24 o 
  -2  10  14      332.25      429.35     35.50 o 
  -1  10  14      197.67      229.56     30.04 o 
   0  10  14       41.92       45.79     19.83 o 
   1  10  14       29.79       40.68     20.65 o 
   2  10  14       71.22       91.33     24.42 o 
   3  10  14        7.16       48.52     22.00 o 
  -7  11  14        0.19      -12.82     10.24 o 
  -6  11  14       69.00       70.52     13.79 o 
  -5  11  14      263.50      302.74     26.33 o 
  -4  11  14       37.08       44.11     19.21 o 
  -3  11  14       53.61       33.15     16.75 o 
  -2  11  14       16.87       33.28     16.34 o 
  -1  11  14       90.48       98.50     32.80 o 
   0  11  14        1.83       15.59     17.85 o 
   1  11  14       58.57       27.83     20.07 o 
   2  11  14       11.58       35.23     20.98 o 
  -6  12  14       86.91       89.26     15.55 o 
  -5  12  14        4.12       -8.87     11.71 o 
  -4  12  14       20.52       39.59     18.53 o 
  -3  12  14       12.46        2.41     14.88 o 
  -2  12  14      146.92      151.13     25.94 o 
  -1  12  14        1.59       10.82     16.26 o 
   0  12  14       29.47        0.89     17.39 o 
   1  12  14       26.35       47.82     24.14 o 
  -4  13  14      116.21      104.10     23.72 o 
  -3  13  14       13.49       41.14     19.01 o 
  -2  13  14       45.10       47.04     19.57 o 
  -1  13  14       12.41       15.95     20.17 o 
 -11   0  15       34.22       69.04     28.85 o 
  -9   0  15      206.11      288.20     44.34 o 
  -7   0  15        2.01       -3.54     20.25 o 
  -5   0  15      311.69      403.90     45.45 o 
  -3   0  15       54.81       58.21     24.80 o 
  -1   0  15      688.66      399.95     36.44 o 
   1   0  15      823.16      755.48     37.76 o 
   3   0  15      358.46      394.69     44.14 o 
   5   0  15      454.11      405.22     51.02 o 
 -11   1  15        1.03        9.83     16.46 o 
 -10   1  15        0.26        4.41     15.47 o 
  -9   1  15       57.51       21.35     17.07 o 
  -8   1  15      379.18      436.12     35.22 o 
  -7   1  15        8.22        9.49     28.04 o 
  -6   1  15       41.63        0.07     13.38 o 
  -5   1  15      128.42      119.06     28.65 o 
  -4   1  15      737.01      851.34     46.06 o 
  -3   1  15       15.77       15.27      7.98 o 
  -2   1  15     1951.36     2241.30     53.99 o 
  -1   1  15       91.13       43.91     12.72 o 
   0   1  15      102.37       95.58     18.81 o 
   1   1  15      226.83      308.75     27.89 o 
   2   1  15      804.25      670.30     30.34 o 
   3   1  15       13.76       24.27     15.63 o 
   4   1  15      124.17      227.66     39.68 o 
   5   1  15        4.24        4.90     18.78 o 
   6   1  15      128.17       68.75     22.62 o 
 -11   2  15      115.65      148.25     47.22 o 
 -10   2  15      231.80      222.19     29.49 o 
  -9   2  15       31.26       44.01     23.54 o 
  -8   2  15       96.15      105.59     21.86 o 
  -7   2  15      105.52      109.67     21.13 o 
  -6   2  15      271.32      260.23     27.67 o 
  -5   2  15      800.09      872.11     42.59 o 
  -4   2  15       19.37        8.52      9.89 o 
  -3   2  15       33.52        8.23      9.57 o 
  -2   2  15       99.70      143.40     18.46 o 
  -1   2  15      305.50      287.17     20.70 o 
   0   2  15        5.67        4.12     10.95 o 
   1   2  15      345.17      275.27     29.41 o 
   2   2  15       27.27       26.71     12.83 o 
   3   2  15      129.18      107.67     21.13 o 
   4   2  15        5.90       -2.87     15.21 o 
   5   2  15        5.92       -6.19     15.99 o 
 -11   3  15       27.75       60.94     20.58 o 
 -10   3  15      118.16      128.64     24.55 o 
  -9   3  15      473.87      497.62     77.95 o 
  -8   3  15      226.18      258.18     29.37 o 
  -7   3  15      240.37      210.80     20.53 o 
  -6   3  15       18.55       -1.22      9.65 o 
  -5   3  15      167.65      174.46     18.23 o 
  -4   3  15      368.25      422.97     24.44 o 
  -3   3  15      737.76      893.85     33.29 o 
  -2   3  15     1973.89     2275.72     55.58 o 
  -1   3  15       52.68       48.76     13.63 o 
   0   3  15      120.21      120.86     20.85 o 
   1   3  15        9.27      -18.43     12.29 o 
   2   3  15        1.50        8.12     22.17 o 
   3   3  15      403.86      389.47     26.66 o 
   4   3  15      105.39       81.53     21.68 o 
   5   3  15      109.48      126.14     25.66 o 
 -11   4  15       37.49       56.99     20.61 o 
 -10   4  15      178.96      181.56     28.51 o 
  -9   4  15       29.96       21.87     30.52 o 
  -8   4  15      135.24      128.46     17.92 o 
  -7   4  15      217.44      208.32     30.06 o 
  -6   4  15      688.59      628.90     30.04 o 
  -5   4  15        1.00       -4.95     10.66 o 
  -4   4  15      366.47      353.71     25.22 o 
  -3   4  15      345.72      367.15     23.54 o 
  -2   4  15       30.91       20.27     11.31 o 
  -1   4  15       15.31       26.13     12.21 o 
   0   4  15      800.87     1026.91     46.02 o 
   1   4  15       66.59       33.49     16.49 o 
   2   4  15      309.57      252.14     41.15 o 
   3   4  15      286.73      272.79     29.16 o 
   4   4  15       14.55       27.15     18.28 o 
   5   4  15        0.25      -17.21     15.62 o 
 -10   5  15        1.18       17.38     18.66 o 
  -9   5  15      413.56      413.87     48.03 o 
  -8   5  15       19.12       39.51     14.09 o 
  -7   5  15      323.63      332.79     24.86 o 
  -6   5  15      215.21      196.19     20.22 o 
  -5   5  15       59.44       50.60     13.00 o 
  -4   5  15      290.50      254.68     21.23 o 
  -3   5  15      946.25      930.33     35.32 o 
  -2   5  15       27.07        9.81     22.02 o 
  -1   5  15      353.53      363.84     30.64 o 
   0   5  15       94.12      156.53     24.29 o 
   1   5  15      289.69      272.98     49.96 o 
   2   5  15      272.59      274.37     29.64 o 
   3   5  15      478.06      526.73     38.24 o 
   4   5  15      124.64      186.03     28.02 o 
   5   5  15       22.34       16.80     28.85 o 
 -10   6  15       25.74       29.07     19.38 o 
  -9   6  15      301.11      342.53     34.75 o 
  -8   6  15       18.77       36.05     14.31 o 
  -7   6  15       10.14       12.12     12.91 o 
  -6   6  15      428.14      442.89     23.10 o 
  -5   6  15      158.32      163.42     39.81 o 
  -4   6  15      734.05      668.90     32.74 o 
  -3   6  15      145.85      175.55     21.60 o 
  -2   6  15       53.08       56.44     18.06 o 
  -1   6  15      119.81      149.14     26.98 o 
   0   6  15     1016.52     1109.20     50.43 o 
   1   6  15      250.98      226.02     66.71 o 
   2   6  15       40.77       64.41     20.67 o 
   3   6  15       10.40       -2.09     16.83 o 
   4   6  15       96.77      115.33     25.76 o 
 -10   7  15       21.21       11.77     18.92 o 
  -9   7  15       66.28       96.01     24.03 o 
  -8   7  15      105.23      113.67     18.76 o 
  -7   7  15      441.17      531.53     26.17 o 
  -6   7  15       15.65        4.50     10.31 o 
  -5   7  15       43.50       53.06     14.90 o 
  -4   7  15      310.52      337.78     24.59 o 
  -3   7  15      434.47      444.30     26.99 o 
  -2   7  15       63.55       54.84     19.52 o 
  -1   7  15      263.67      172.18     24.84 o 
   0   7  15        5.03       -5.33     15.99 o 
   1   7  15      110.27      137.64     25.26 o 
   2   7  15      339.82      409.55     52.59 o 
   3   7  15      793.42      799.63     48.35 o 
   4   7  15      104.06       83.83     59.72 o 
  -9   8  15        8.23       30.69     21.15 o 
  -8   8  15        0.11       -3.55     11.12 o 
  -7   8  15      244.98      240.17     20.46 o 
  -6   8  15      692.62      765.12     30.56 o 
  -5   8  15      536.40      616.95     32.33 o 
  -4   8  15      182.36      183.90     20.74 o 
  -3   8  15       94.76      130.46     30.98 o 
  -2   8  15        1.59       -3.71     14.55 o 
  -1   8  15      561.82      635.34     41.54 o 
   0   8  15      304.49      360.92     34.03 o 
   1   8  15      306.35      339.21     48.08 o 
   2   8  15      177.41      238.15     30.83 o 
   3   8  15       81.84       48.76     21.28 o 
  -8   9  15      252.36      276.70     22.09 o 
  -7   9  15      414.52      351.63     23.77 o 
  -6   9  15      130.54       86.95     15.66 o 
  -5   9  15      146.27      133.82     19.98 o 
  -4   9  15      225.49      219.43     29.31 o 
  -3   9  15       24.35       41.02     18.40 o 
  -2   9  15      478.33      494.84     37.53 o 
  -1   9  15       89.27       48.82     40.90 o 
   0   9  15        5.55        1.74     16.55 o 
   1   9  15       19.89       28.46     19.57 o 
   2   9  15      426.31      408.76     38.72 o 
   3   9  15       51.73       17.76     20.28 o 
  -7  10  15       85.66       83.59     13.65 o 
  -6  10  15        0.23       13.11     11.87 o 
  -5  10  15      386.25      461.54     30.16 o 
  -4  10  15       37.43       48.83     23.13 o 
  -3  10  15       22.29       32.98     25.16 o 
  -2  10  15       82.88       32.06     18.43 o 
  -1  10  15      533.97      572.69     42.27 o 
   0  10  15        7.87       31.45     19.39 o 
   1  10  15      289.09      280.26     43.28 o 
   2  10  15        3.95       18.30     46.92 o 
  -6  11  15       81.04       76.39     14.84 o 
  -5  11  15      116.86       94.24     22.28 o 
  -4  11  15       79.05       55.07     20.04 o 
  -3  11  15      130.98      195.66     60.84 o 
  -2  11  15      433.31      496.09     53.55 o 
  -1  11  15        0.40       -5.50     17.21 o 
   0  11  15        4.60       -3.13     23.59 o 
   1  11  15        1.67       -4.87     26.22 o 
  -4  12  15        0.98       16.09     17.41 o 
  -3  12  15       19.67       -2.73     16.07 o 
  -2  12  15       10.23       26.22     30.62 o 
  -1  12  15       92.13       71.79     22.86 o 
 -10   0  16        3.72      -13.67     21.06 o 
  -8   0  16      553.91      634.80     60.23 o 
  -6   0  16      776.43      956.61     67.82 o 
  -4   0  16      302.22      299.13     41.81 o 
  -2   0  16        7.23        9.11     21.06 o 
   0   0  16      345.94      396.19     29.60 o 
   2   0  16     1264.99     1341.08     76.83 o 
   4   0  16       70.31       37.56     27.84 o 
 -11   1  16       45.86       75.62     23.56 o 
 -10   1  16       36.89       39.57     26.52 o 
  -9   1  16      164.87      114.77     24.27 o 
  -8   1  16        1.64       -0.61     16.13 o 
  -7   1  16      209.50      178.13     26.28 o 
  -6   1  16       69.44       58.86     19.99 o 
  -5   1  16      506.19      539.95     37.11 o 
  -4   1  16       55.65       35.66     16.62 o 
  -3   1  16       32.27       68.77     18.22 o 
  -2   1  16      150.78      152.11     19.36 o 
  -1   1  16      682.87      878.48     33.87 o 
   0   1  16       20.50        2.30     11.28 o 
   1   1  16      227.66      245.80     27.25 o 
   2   1  16       34.40       22.32     17.24 o 
   3   1  16      240.69      223.45     41.25 o 
   4   1  16        1.59       29.81     19.61 o 
   5   1  16      176.67      217.77     30.35 o 
 -10   2  16       83.83      122.85     33.51 o 
  -9   2  16      203.47      193.36     38.82 o 
  -8   2  16      208.81      285.83     55.42 o 
  -7   2  16        8.64       22.99     33.81 o 
  -6   2  16      403.85      350.52     31.78 o 
  -5   2  16       24.00       49.71     40.34 o 
  -4   2  16      191.61      126.12     21.29 o 
  -3   2  16       18.81       38.07     12.81 o 
  -2   2  16      444.65      386.85     24.69 o 
  -1   2  16        4.92        6.78     16.92 o 
   0   2  16       26.64       24.12     14.38 o 
   1   2  16      183.57      158.25     22.90 o 
   2   2  16      569.75      725.87     41.21 o 
   3   2  16      275.15      281.38     42.72 o 
   4   2  16       39.20       11.08     17.70 o 
 -10   3  16      179.78      195.04     36.34 o 
  -9   3  16        3.20       20.80     17.78 o 
  -8   3  16      310.50      285.57     31.32 o 
  -7   3  16      329.49      316.45     31.90 o 
  -6   3  16      281.25      269.84     29.98 o 
  -5   3  16      176.46      146.58     17.71 o 
  -4   3  16       16.40        3.41     10.92 o 
  -3   3  16       35.47       32.17     12.43 o 
  -2   3  16       60.46       93.63     15.94 o 
  -1   3  16      199.75      220.80     20.58 o 
   0   3  16      270.68      282.69     29.11 o 
   1   3  16      155.34      130.42     22.87 o 
   2   3  16        5.30      -10.92     22.98 o 
   3   3  16       18.08       24.70     25.51 o 
   4   3  16      108.99      118.13     37.15 o 
 -10   4  16       59.33       63.82     22.90 o 
  -9   4  16      610.66      558.47     41.21 o 
  -8   4  16      135.19      148.95     28.45 o 
  -7   4  16      198.43      161.75     19.32 o 
  -6   4  16       30.10       32.58     13.19 o 
  -5   4  16      483.76      435.40     26.52 o 
  -4   4  16       13.19        2.79     11.39 o 
  -3   4  16     1490.12     1631.63     66.15 o 
  -2   4  16        2.56       -5.12     11.80 o 
  -1   4  16       70.98       51.64     19.64 o 
   0   4  16      181.57      180.17     29.00 o 
   1   4  16       23.00       10.34     19.44 o 
   2   4  16       14.67       59.45     20.30 o 
   3   4  16      176.97      192.30     27.86 o 
   4   4  16      126.61       76.02     31.28 o 
 -10   5  16      148.72      180.04     64.33 o 
  -9   5  16       16.66       20.18     18.23 o 
  -8   5  16       53.09       48.82     14.97 o 
  -7   5  16        2.85       -5.12     11.02 o 
  -6   5  16      592.29      573.79     30.56 o 
  -5   5  16       95.77      102.91     17.03 o 
  -4   5  16      274.46      270.96     22.57 o 
  -3   5  16       81.60      132.09     26.79 o 
  -2   5  16      333.94      340.64     30.59 o 
  -1   5  16       40.86       19.48     16.45 o 
   0   5  16      743.32      840.17     44.57 o 
   1   5  16        4.22       32.74     18.06 o 
   2   5  16       13.11       11.15     19.23 o 
   3   5  16      161.08      185.81     28.59 o 
   4   5  16      121.75      182.82     40.90 o 
  -9   6  16      303.93      274.24     33.08 o 
  -8   6  16       68.85       62.80     16.19 o 
  -7   6  16      117.98      108.13     18.34 o 
  -6   6  16       57.37        5.00     14.57 o 
  -5   6  16      111.24      153.32     20.32 o 
  -4   6  16      565.81      627.30     31.79 o 
  -3   6  16     1226.75     1241.88     51.32 o 
  -2   6  16      275.62      285.34     37.76 o 
  -1   6  16      242.95      265.57     30.10 o 
   0   6  16       16.78       19.94     16.56 o 
   1   6  16      328.59      352.80     34.08 o 
   2   6  16      134.77      202.96     29.73 o 
   3   6  16      274.09      358.17     36.35 o 
  -9   7  16        8.70       20.05     20.57 o 
  -8   7  16       18.12       12.58     13.67 o 
  -7   7  16      354.09      407.18     53.17 o 
  -6   7  16      678.15      783.37     36.48 o 
  -5   7  16      736.62      738.25     40.97 o 
  -4   7  16       54.63       57.31     15.70 o 
  -3   7  16       26.05       13.12     15.61 o 
  -2   7  16       59.45       63.48     19.62 o 
  -1   7  16      228.18      191.21     27.23 o 
   0   7  16      187.80      177.48     39.73 o 
   1   7  16       83.17       93.46     38.82 o 
   2   7  16        6.42       19.24     19.68 o 
   3   7  16       54.47       45.23     21.59 o 
  -8   8  16      296.52      400.15     29.54 o 
  -7   8  16      206.02      194.95     19.82 o 
  -6   8  16        0.20       14.23     12.82 o 
  -5   8  16       36.37       33.53     15.39 o 
  -4   8  16      727.81      785.27     45.84 o 
  -3   8  16      374.75      488.71     38.47 o 
  -2   8  16      297.09      289.17     31.95 o 
  -1   8  16       85.11       76.69     20.51 o 
   0   8  16       55.88       23.15     18.93 o 
   1   8  16        4.11       44.93     20.97 o 
   2   8  16      394.88      345.75     39.99 o 
  -7   9  16      293.29      316.62     35.43 o 
  -6   9  16       32.76       20.17     14.83 o 
  -5   9  16      414.09      444.02     29.99 o 
  -4   9  16        6.20       15.33     17.32 o 
  -3   9  16        0.70       10.35     15.52 o 
  -2   9  16        0.08       -9.04     17.04 o 
  -1   9  16      715.20      734.77     46.65 o 
   0   9  16        7.59      -13.83     16.16 o 
   1   9  16      151.04      143.59     27.90 o 
  -6  10  16        5.11        1.41     13.80 o 
  -5  10  16        0.91       -8.50     16.16 o 
  -4  10  16      298.74      280.87     32.64 o 
  -3  10  16        1.15        4.45     16.68 o 
  -2  10  16      477.03      528.97     41.86 o 
  -1  10  16       43.63       17.00     18.26 o 
   0  10  16       12.65       43.24     20.69 o 
  -4  11  16        4.81       37.62     19.26 o 
  -3  11  16       39.96       27.29     18.94 o 
  -2  11  16       32.04       -0.41     18.09 o 
  -9   0  17      107.54        6.07     27.64 o 
  -7   0  17      408.99      498.65     55.27 o 
  -5   0  17      111.97      136.15     35.23 o 
  -3   0  17      386.03      248.72     39.78 o 
  -1   0  17      722.10      706.58     57.30 o 
   1   0  17       23.76        7.90     22.98 o 
   3   0  17      469.83      531.75     55.47 o 
 -10   1  17       45.21       41.62     58.61 o 
  -9   1  17        2.39        2.60     17.13 o 
  -8   1  17       86.06       27.99     20.90 o 
  -7   1  17        2.69        6.89     16.06 o 
  -6   1  17        1.49        8.02     20.50 o 
  -5   1  17       28.38       33.26     18.74 o 
  -4   1  17     1816.72     2096.64     70.59 o 
  -3   1  17        4.16      -10.94     14.38 o 
  -2   1  17      253.71      278.97     28.20 o 
  -1   1  17        2.75       24.73     25.79 o 
   0   1  17      221.73      236.84     51.83 o 
   1   1  17       73.55       60.77     19.75 o 
   2   1  17      641.18      758.00     62.66 o 
   3   1  17       28.56       25.61     46.97 o 
 -10   2  17       13.02        1.36     19.82 o 
  -9   2  17       11.41       14.90     17.86 o 
  -8   2  17      165.02      139.17     26.19 o 
  -7   2  17      488.28      478.12     38.52 o 
  -6   2  17        0.69       -1.26     19.23 o 
  -5   2  17      449.76      392.69     33.93 o 
  -4   2  17        0.02        1.40     16.23 o 
  -3   2  17       32.66       65.63     18.92 o 
  -2   2  17      298.30      222.61     20.96 o 
  -1   2  17      511.36      458.21     27.55 o 
   0   2  17      249.73      243.18     28.06 o 
   1   2  17        4.25        4.16     16.88 o 
   2   2  17      105.36       76.02     32.70 o 
   3   2  17      218.91      254.29     46.36 o 
  -9   3  17      434.84      399.31     43.07 o 
  -8   3  17       47.65       59.08     20.84 o 
  -7   3  17        6.10        2.21     17.89 o 
  -6   3  17        6.55       13.90     24.60 o 
  -5   3  17      371.26      393.48     33.58 o 
  -4   3  17      460.40      535.64     29.41 o 
  -3   3  17       56.30       45.46     16.49 o 
  -2   3  17      431.50      441.78     27.33 o 
  -1   3  17        9.24       27.69     16.35 o 
   0   3  17        1.61        3.78     15.25 o 
   1   3  17      334.94      364.47     33.42 o 
   2   3  17      465.06      629.89    140.35 o 
   3   3  17      126.81      103.86     37.05 o 
  -9   4  17        2.36       -0.78     18.16 o 
  -8   4  17      495.08      463.32     66.86 o 
  -7   4  17       17.28       31.40     17.71 o 
  -6   4  17      639.12      713.63     55.47 o 
  -5   4  17        3.09       21.49     13.09 o 
  -4   4  17        6.77       17.76     13.18 o 
  -3   4  17       94.54      106.53     18.09 o 
  -2   4  17      523.97      457.13     28.18 o 
  -1   4  17      101.37      150.83     24.74 o 
   0   4  17      188.90      270.10     30.49 o 
   1   4  17        2.02        2.13     17.10 o 
   2   4  17       74.76       78.14     22.64 o 
   3   4  17        7.57      -33.00     24.70 o 
  -9   5  17      557.53      704.27     47.50 o 
  -8   5  17        0.13       19.18     18.75 o 
  -7   5  17        9.31        3.71     12.20 o 
  -6   5  17        1.02        1.65     12.38 o 
  -5   5  17      379.68      404.97     27.63 o 
  -4   5  17        0.41        6.46     12.23 o 
  -3   5  17      414.58      359.84     26.04 o 
  -2   5  17        4.88       22.91     16.20 o 
  -1   5  17       27.32       19.18     18.63 o 
   0   5  17       83.38       25.28     18.55 o 
   1   5  17      461.56      581.90     41.30 o 
   2   5  17        0.06       38.79     19.30 o 
  -8   6  17      221.25      237.91     46.16 o 
  -7   6  17       76.27       63.58     17.44 o 
  -6   6  17      366.54      427.67     28.92 o 
  -5   6  17      182.59      207.49     22.48 o 
  -4   6  17       46.93       43.55     15.33 o 
  -3   6  17      124.90      132.34     23.92 o 
  -2   6  17      579.12      648.53     44.95 o 
  -1   6  17       89.72      171.40     27.37 o 
   0   6  17      380.55      383.85     41.40 o 
   1   6  17        2.97       23.99     19.11 o 
   2   6  17       21.64       -7.35     28.09 o 
  -8   7  17      159.30       96.29     19.00 o 
  -7   7  17       36.44       28.33     14.95 o 
  -6   7  17        0.15        5.23     12.67 o 
  -5   7  17       36.64       35.81     15.23 o 
  -4   7  17      472.58      591.22     75.42 o 
  -3   7  17      190.23      214.54     29.04 o 
  -2   7  17        2.49       -1.83     16.83 o 
  -1   7  17       37.06       20.09     17.86 o 
   0   7  17      144.01       65.18     41.20 o 
   1   7  17      238.55      241.14     37.81 o 
  -7   8  17      262.73      331.73     31.54 o 
  -6   8  17       71.47       71.09     25.11 o 
  -5   8  17       55.47       58.08     16.47 o 
  -4   8  17       52.56       45.83     18.62 o 
  -3   8  17      241.16      265.46     66.81 o 
  -2   8  17      264.62      305.17     37.15 o 
  -1   8  17      622.36      668.46     45.45 o 
   0   8  17        0.38       14.73     21.81 o 
  -5   9  17        0.17      -11.99     14.34 o 
  -4   9  17      330.12      377.18     37.18 o 
  -3   9  17       14.86       -2.67     15.97 o 
  -2   9  17       62.35       35.46     20.68 o 
  -1   9  17       17.59       18.67     19.22 o 
  -8   0  18      111.67      150.73     38.97 o 
  -6   0  18       90.09       49.70     29.66 o 
  -4   0  18     1113.70     1089.42     72.88 o 
  -2   0  18       62.86       51.63     29.66 o 
  -9   1  18       80.18      109.23     25.63 o 
  -8   1  18       40.08       54.73     22.08 o 
  -7   1  18      507.68      553.45     56.94 o 
  -6   1  18       23.10       15.15     19.48 o 
  -5   1  18       95.79       79.83     27.74 o 
  -4   1  18        0.01       11.00     17.64 o 
  -3   1  18      898.82      752.84     43.69 o 
  -2   1  18       94.89      143.09     40.74 o 
  -1   1  18      852.31      923.89     46.74 o 
   0   1  18        1.24        8.91     25.51 o 
   1   1  18        5.18        5.06     24.09 o 
   2   1  18       72.19       85.23     32.70 o 
  -9   2  18       58.09       84.58     46.87 o 
  -8   2  18      240.89      226.51     52.13 o 
  -7   2  18       20.30       17.37     18.00 o 
  -6   2  18        3.96      -11.51     17.46 o 
  -5   2  18      441.77      478.31     38.35 o 
  -4   2  18      523.10      503.26     38.35 o 
  -3   2  18       38.27       51.47     20.64 o 
  -2   2  18        7.46       17.30     18.19 o 
  -1   2  18        0.38        4.70     16.10 o 
   0   2  18      445.80      362.03     33.46 o 
   1   2  18      227.10      294.64     31.99 o 
   2   2  18      353.63      329.09     49.10 o 
  -8   3  18      485.52      501.67     43.58 o 
  -7   3  18      121.28      111.62     26.30 o 
  -6   3  18      166.33      178.37     28.41 o 
  -5   3  18       16.58      -22.12     14.75 o 
  -4   3  18       63.52       43.35     20.01 o 
  -3   3  18      255.22      287.39     31.05 o 
  -2   3  18      376.55      330.28     53.04 o 
  -1   3  18      650.45      792.81     44.98 o 
   0   3  18       56.89       56.05     21.11 o 
   1   3  18       10.14       -1.97     17.70 o 
   2   3  18      189.56      178.16     40.69 o 
  -8   4  18       92.37       49.94     21.40 o 
  -7   4  18       51.97       51.59     21.76 o 
  -6   4  18        5.58        1.10     18.04 o 
  -5   4  18      710.21      685.13     44.24 o 
  -4   4  18       45.21       40.12     28.28 o 
  -3   4  18       38.08       59.11     23.84 o 
  -2   4  18        0.21       -8.44     14.97 o 
  -1   4  18       87.81      164.28     26.98 o 
   0   4  18       14.40       24.47     19.96 o 
   1   4  18      451.36      469.46     89.03 o 
  -7   5  18        3.42        7.16     18.07 o 
  -6   5  18      218.71      191.15     28.91 o 
  -5   5  18       30.90       36.93     14.61 o 
  -4   5  18      142.12      136.17     33.17 o 
  -3   5  18       10.15       48.29     19.12 o 
  -2   5  18      366.52      418.36     36.16 o 
  -1   5  18        5.57        4.89     18.10 o 
   0   5  18       64.28       54.19     24.50 o 
   1   5  18       10.20       53.45     22.38 o 
  -7   6  18      103.51      127.45     20.57 o 
  -6   6  18        0.57       25.50     13.73 o 
  -5   6  18      295.98      362.59     28.17 o 
  -4   6  18      264.13      236.75     24.44 o 
  -3   6  18      208.77      213.44     30.53 o 
  -2   6  18       19.47       48.28     19.51 o 
  -1   6  18       33.29       19.99     19.89 o 
   0   6  18      152.12      174.63     38.16 o 
  -6   7  18      114.17       92.29     19.25 o 
  -5   7  18       52.54       34.82     16.09 o 
  -4   7  18       58.53       61.93     44.34 o 
  -3   7  18      177.77      186.43     29.10 o 
  -2   7  18      309.66      361.49     36.82 o 
  -1   7  18      154.29      163.11     27.81 o 
  -4   8  18      358.81      370.09     37.20 o 
  -3   8  18       33.34       51.47     20.40 o 
  -7   0  19      449.39      495.21     58.21 o 
  -5   0  19      108.90      136.05     38.37 o 
  -3   0  19      451.12      522.64     57.19 o 
  -1   0  19      306.77      364.22     49.40 o 
  -7   1  19        5.33       10.70     20.27 o 
  -6   1  19      291.56      212.72     30.79 o 
  -5   1  19       98.99       93.62     24.62 o 
  -4   1  19      533.50      557.00     58.56 o 
  -3   1  19        2.59      -10.27     22.42 o 
  -2   1  19        6.84       18.01     19.11 o 
  -1   1  19       23.82       58.61     29.66 o 
  -7   2  19      273.39      270.01     55.37 o 
  -6   2  19       57.40       51.29     22.16 o 
  -5   2  19       28.73       37.93     19.92 o 
  -4   2  19      166.79      210.58     30.28 o 
  -3   2  19      515.63      468.37     37.94 o 
  -2   2  19      139.01      162.88     38.67 o 
  -1   2  19      185.28      168.04     40.90 o 
   0   2  19        0.10       38.87     28.65 o 
  -7   3  19       61.92       41.70     24.14 o 
  -6   3  19      216.07      204.94     31.38 o 
  -5   3  19      382.43      458.80     47.22 o 
  -4   3  19      120.97      106.76     25.08 o 
  -3   3  19        0.61        0.09     18.98 o 
  -2   3  19        1.64       28.45     27.74 o 
  -1   3  19       36.99       36.64     19.57 o 
   0   3  19      162.05      166.56     29.19 o 
  -6   4  19       53.89       60.82     22.29 o 
  -5   4  19        4.23       16.73     22.68 o 
  -4   4  19      321.80      369.27     36.11 o 
  -3   4  19       48.08       60.53     34.11 o 
  -2   4  19      483.36      508.85     39.55 o 
  -1   4  19        9.85       16.61     19.75 o 
  -5   5  19      218.59      186.75     29.35 o 
  -4   5  19       38.61       43.59     20.54 o 
  -3   5  19       52.06       78.74     21.63 o 
  -2   5  19        3.05       19.67     17.37 o 
  -4   0  20      197.83      257.83     48.89 o 
                                                 
